# Supplementary material for: Copy number variants selected during pig domestication inferred from whole genome resequencing
Source: Front Vet Sci. 2024 Mar 5;11:1364267. doi: 10.3389/fvets.2024.1364267 (PMC10950068; doi:10.3389/fvets.2024.1364267)
Supplement: Supplementary file 1 [file Table_1.XLSX]

## Sheet: Sheet1
Sample_Name	Raw base(G)	Raw reads	Clean base(G)	Clean reads	Depth
WBP1	29.22	97395234	29.14	97362591	11.35
WBP2	35.38	117937095	35.27	117898602	13.66
WBP3	33.55	111834410	33.45	111803189	12.92
WBP4	34.47	114898869	34.38	114874510	13.3
WBP5	29.92	99726092	29.82	99703156	11.54
WBP6	36.11	120363569	35.99	120323355	13.96
WBP7	43.49	144964199	43.34	144927496	16.71
WBP8	41.11	137031980	41.01	137005324	15.86
WBP9	30.55	101835695	30.46	101809785	11.81
WBP10	28.37	94574584	28.26	94542649	10.9
WBP11	29.52	98397676	29.42	98375192	11.37
WBP12	26.42	88079498	26.34	88055819	10.22
WBP13	30.61	102045536	30.51	102013581	11.82
WBP14	35.39	117952364	35.26	117924840	13.66
WBP15	31.02	103416174	30.91	103389321	11.72
WBP16	29.29	97640907	29.2	97616764	11.19
WBP17	30.76	102544939	30.67	102523291	11.82
WBP18	34.85	116160760	34.74	116136774	13.3
AWB1	29.58	98602233	29.49	98590423	11.29
AWB10	56.67	283335986	56.53	282955320	21.95
AWB11	54.76	273781179	54.66	273583177	21.28
AWB12	55.92	279592851	54.84	274487417	21.12
AWB13	71.18	355921821	70.86	354591893	27.43
AWB14	72.68	363417849	72.57	363138125	28.31
AWB15	66.13	330639889	66.04	330451410	25.81
AWB16	19.29	106843882	19.28	106837805	7.71
AWB17	9.31	53290112	9.31	53290112	3.69
AWB18	19.83	107509761	19.83	107502351	7.99
AWB19	9.83	56505479	9.83	56505479	3.94
AWB2	30.65	102176061	30.57	102163900	11.61
AWB3	33.22	110741162	33.13	110728053	12.53
AWB4	27.49	91618160	27.39	91607813	10.43
AWB5	32.51	108353186	32.39	108340219	12.16
AWB6	29.17	97248910	29.08	97239370	11.01
AWB7	16.28	81419965	16.26	81397296	6.24
AWB8	16.3	81499818	16.28	81476624	6.36
AWB9	12	59800604	11.98	59764091	4.55
