# Supplementary material for: Copy number variants selected during pig domestication inferred from whole genome resequencing
Source: Front Vet Sci. 2024 Mar 5;11:1364267. doi: 10.3389/fvets.2024.1364267 (PMC10950068; doi:10.3389/fvets.2024.1364267)
Supplement: Supplementary file 2 [file Table_2.XLSX]

## Sheet: Sheet1
Population	Average length(bp)	Median(bp)	del		dup
			average(bp)	median(bp)	average(bp)	median(bp)
AWB	2538	259	2662	274	66	65
WBP	3423	282	3565	285	63	61
Merged	2951	275	3078	280	66	65
