# Supplementary material for: Copy number variants selected during pig domestication inferred from whole genome resequencing
Source: Front Vet Sci. 2024 Mar 5;11:1364267. doi: 10.3389/fvets.2024.1364267 (PMC10950068; doi:10.3389/fvets.2024.1364267)
Supplement: Supplementary file 3 [file Table_3.XLSX]

## Sheet: Sheet1
chr	start	end	CNV_length	svtype
1	119871	119926	55	Del
1	446070	446994	924	Del
1	533937	534056	119	Del
1	622068	622149	81	Del
1	765236	765314	78	Del
1	1179869	1179950	81	Del
1	1368575	1368756	181	Del
1	1820563	1820855	292	Del
1	1842609	1842917	308	Del
1	1963024	1963330	306	Del
1	2124422	2125677	1255	Del
1	2190581	2190634	53	Del
1	2204337	2204424	87	Dup
1	2234751	2234828	77	Del
1	2252794	2252851	57	Del
1	2307776	2307902	126	Del
1	2347690	2347779	89	Del
1	2441208	2441531	323	Del
1	2596358	2596435	77	Del
1	2598035	2598950	915	Del
1	2633759	2633816	57	Del
1	2662701	2663037	336	Del
1	2700686	2700984	298	Del
1	2836980	2837864	884	Del
1	2854883	2855173	290	Del
1	2932635	2932708	73	Dup
1	3196411	3196470	59	Del
1	3345015	3345469	454	Del
1	3346340	3346489	149	Del
1	3477179	3477481	302	Del
1	3566354	3567131	777	Del
1	3793236	3793372	136	Del
1	3936566	3936679	113	Del
1	4202992	4207334	4342	Del
1	4228115	4228384	269	Del
1	4465212	4465755	543	Del
1	4609960	4610155	195	Del
1	4664655	4664795	140	Del
1	4748699	4748758	59	Dup
1	5118749	5118847	98	Del
1	5173877	5175041	1164	Del
1	5361227	5361537	310	Del
1	5540356	5540415	59	Dup
1	5563379	5563430	51	Del
1	5665892	5665945	53	Del
1	5684304	5684588	284	Del
1	5684312	5684600	288	Del
1	5771757	5771926	169	Del
1	5837138	5837216	78	Dup
1	5908698	5911372	2674	Del
1	6000520	6000770	250	Del
1	6020779	6020852	73	Del
1	6216523	6216986	463	Del
1	6375843	6376132	289	Del
1	6441633	6441722	89	Del
1	6455427	6455670	243	Del
1	6457771	6457826	55	Dup
1	6530560	6530854	294	Del
1	6547791	6548518	727	Del
1	6588159	6588412	253	Del
1	6593120	6593199	79	Dup
1	6594006	6596037	2031	Del
1	6602307	6602421	114	Del
1	6651142	6651537	395	Del
1	6765268	6765342	74	Del
1	6781726	6781891	165	Del
1	6845723	6846007	284	Del
1	6885600	6885667	67	Del
1	6912533	6912667	134	Del
1	6941110	6941427	317	Del
1	7132040	7132370	330	Del
1	7174375	7175293	918	Del
1	7182492	7182806	314	Del
1	7256837	7257180	343	Del
1	7530238	7530537	299	Del
1	7585429	7585611	182	Del
1	7613812	7614097	285	Del
1	7614671	7614757	86	Del
1	7630756	7635185	4429	Del
1	7722627	7722923	296	Del
1	7840205	7840491	286	Del
1	7894916	7894977	61	Del
1	7950312	7951041	729	Del
1	8139707	8142368	2661	Del
1	8479716	8479879	163	Del
1	8547395	8548854	1459	Del
1	8630345	8633178	2833	Del
1	8879805	8879880	75	Del
1	8917430	8917499	69	Del
1	8986563	8986856	293	Del
1	9007054	9007115	61	Del
1	9010379	9010459	80	Del
1	9136892	9137195	303	Del
1	9162865	9164972	2107	Del
1	9165274	9165543	269	Del
1	9346191	9346260	69	Dup
1	9436312	9436365	53	Del
1	9520632	9520943	311	Del
1	9732649	9732946	297	Del
1	9812305	9812573	268	Del
1	9841005	9841069	64	Del
1	9845424	9845511	87	Del
1	9913067	9913214	147	Del
1	9916215	9916266	51	Del
1	10024002	10024290	288	Del
1	10037829	10038206	377	Del
1	10063761	10063849	88	Del
1	10144979	10145246	267	Del
1	10238042	10238342	300	Del
1	10320384	10320437	53	Del
1	10618753	10618826	73	Dup
1	10888729	10889575	846	Del
1	11868806	11869074	268	Del
1	11941163	11941257	94	Del
1	12005031	12006425	1394	Del
1	12013641	12013917	276	Del
1	12167734	12168044	310	Del
1	12169884	12169956	72	Del
1	12189373	12189645	272	Del
1	12268240	12268461	221	Del
1	12279093	12279777	684	Del
1	12357641	12357936	295	Del
1	12363743	12363831	88	Del
1	12366886	12366936	50	Del
1	12385257	12385558	301	Del
1	12490179	12490475	296	Del
1	12515853	12516041	188	Del
1	12774863	12775059	196	Del
1	13049453	13049731	278	Del
1	13053711	13053777	66	Del
1	13066776	13067177	401	Del
1	13100442	13101099	657	Del
1	13126114	13126408	294	Del
1	13141399	13141476	77	Del
1	13260684	13260806	122	Del
1	13323696	13323999	303	Del
1	13583753	13584032	279	Del
1	13845469	13845755	286	Del
1	13948786	13948846	60	Del
1	14183742	14183863	121	Del
1	14198924	14198978	54	Del
1	14243529	14243816	287	Del
1	14243536	14243824	288	Del
1	14275499	14275582	83	Del
1	14716274	14716576	302	Del
1	14787734	14789726	1992	Del
1	14817161	14817460	299	Del
1	15007356	15007637	281	Del
1	15162610	15162896	286	Del
1	15168472	15168558	86	Del
1	15179085	15180278	1193	Del
1	15180457	15180586	129	Del
1	15238741	15238838	97	Del
1	15545579	15545716	137	Del
1	15600711	15600783	72	Del
1	15743316	15744124	808	Del
1	15787232	15787522	290	Del
1	15940020	15940143	123	Del
1	15976219	15976479	260	Del
1	16089512	16089776	264	Del
1	16180551	16181062	511	Del
1	16329394	16329680	286	Del
1	16373503	16373576	73	Del
1	16413301	16413599	298	Del
1	16479786	16480077	291	Del
1	16504996	16505260	264	Del
1	16514659	16514808	149	Del
1	16651817	16652121	304	Del
1	16822953	16823028	75	Del
1	16825052	16831524	6472	Del
1	16848063	16848114	51	Del
1	16848247	16850728	2481	Del
1	16906621	16907253	632	Del
1	16963375	16963490	115	Del
1	17043102	17043694	592	Del
1	17397780	17398066	286	Del
1	17436890	17437723	833	Del
1	17446286	17446626	340	Del
1	17450178	17450314	136	Del
1	17496727	17496795	68	Del
1	17700189	17700484	295	Del
1	17878655	17878946	291	Del
1	18059541	18059655	114	Del
1	18085333	18085608	275	Del
1	18353443	18353734	291	Del
1	18491309	18492454	1145	Del
1	18538828	18540597	1769	Del
1	18766284	18766557	273	Del
1	19376438	19376628	190	Del
1	19399818	19401152	1334	Del
1	19434652	19434926	274	Del
1	19501991	19502308	317	Del
1	19653109	19653166	57	Dup
1	19718966	19719138	172	Del
1	19736505	19736790	285	Del
1	19820700	19820783	83	Del
1	19827389	19827662	273	Del
1	19924529	19924852	323	Del
1	19996819	19996871	52	Dup
1	20249667	20249718	51	Del
1	20337656	20337706	50	Del
1	20418102	20418213	111	Del
1	20500466	20500750	284	Del
1	20521633	20521940	307	Del
1	20570372	20570683	311	Del
1	20849618	20849908	290	Del
1	20905423	20905495	72	Del
1	20974253	20974567	314	Del
1	21022387	21022709	322	Del
1	21055713	21055796	83	Del
1	21057929	21059448	1519	Del
1	21086798	21087922	1124	Del
1	21106800	21107115	315	Del
1	21122236	21123359	1123	Del
1	21199605	21199912	307	Del
1	21200336	21200407	71	Del
1	21221446	21221782	336	Del
1	21558809	21558863	54	Del
1	21613417	21613515	98	Del
1	21692547	21692619	72	Del
1	21706205	21706940	735	Del
1	21756958	21757191	233	Del
1	22039942	22040237	295	Del
1	22219051	22219102	51	Del
1	22473587	22473878	291	Del
1	22562141	22562462	321	Del
1	22576208	22576509	301	Del
1	22579428	22579569	141	Del
1	22783299	22783592	293	Del
1	22900405	22900707	302	Del
1	23007551	23007841	290	Del
1	23054684	23054772	88	Del
1	23261902	23265013	3111	Del
1	23510927	23511254	327	Del
1	23767131	23770495	3364	Del
1	23809242	23809409	167	Del
1	24074637	24074690	53	Del
1	24127956	24135544	7588	Del
1	24404394	24405180	786	Del
1	24653255	24656740	3485	Del
1	25129839	25130868	1029	Del
1	25450244	25450515	271	Del
1	25595294	25595358	64	Del
1	25604659	25604937	278	Del
1	25610125	25610624	499	Del
1	26088437	26088724	287	Del
1	26134477	26134542	65	Dup
1	26227262	26227565	303	Del
1	26331118	26333217	2099	Del
1	26401443	26401505	62	Del
1	26682979	26684077	1098	Del
1	26763492	26763553	61	Del
1	26841372	26842299	927	Del
1	26915786	26915839	53	Del
1	26960864	26960953	89	Del
1	26978779	26978878	99	Del
1	27318208	27318491	283	Del
1	27320171	27320280	109	Del
1	27501753	27504575	2822	Del
1	27581745	27582051	306	Del
1	27672946	27673271	325	Del
1	27956981	27957256	275	Del
1	28297312	28297374	62	Del
1	28320903	28321371	468	Del
1	28378127	28378484	357	Del
1	28414030	28414085	55	Del
1	29290011	29291197	1186	Del
1	29321868	29322135	267	Del
1	29337930	29338201	271	Del
1	29594611	29594929	318	Del
1	29635860	29635966	106	Del
1	29796118	29796406	288	Del
1	29922198	29923362	1164	Del
1	30059808	30060177	369	Del
1	30079403	30079453	50	Del
1	30172687	30173013	326	Del
1	30540517	30540567	50	Del
1	30673300	30673459	159	Del
1	30995679	30995736	57	Del
1	31032518	31033112	594	Del
1	31164126	31164705	579	Del
1	31319042	31319319	277	Del
1	31324374	31324681	307	Del
1	31395707	31396569	862	Del
1	31508045	31508166	121	Del
1	31639634	31639696	62	Del
1	31707688	31708182	494	Del
1	31912768	31913053	285	Del
1	31984334	31984401	67	Del
1	32082545	32082596	51	Del
1	32188640	32188695	55	Del
1	32224555	32224610	55	Dup
1	32344326	32347770	3444	Del
1	32553437	32553737	300	Del
1	32633194	32633509	315	Del
1	32714503	32714788	285	Del
1	32930460	32930980	520	Del
1	33155078	33155168	90	Del
1	33222218	33222284	66	Dup
1	33321976	33322040	64	Del
1	33343138	33343437	299	Del
1	33359044	33359330	286	Del
1	33389013	33389327	314	Del
1	33608892	33609296	404	Del
1	33637022	33637309	287	Del
1	33669904	33670049	145	Del
1	33807026	33807112	86	Del
1	33817595	33817654	59	Del
1	33919322	33919444	122	Del
1	34063400	34063454	54	Del
1	34345518	34345642	124	Del
1	34463788	34463866	78	Del
1	34484266	34484328	62	Dup
1	34567840	34568162	322	Del
1	34627782	34629842	2060	Del
1	34887598	34887733	135	Del
1	34906762	34906918	156	Del
1	35153159	35153359	200	Del
1	35185311	35185442	131	Del
1	35274478	35275520	1042	Del
1	35380952	35381400	448	Del
1	36040787	36040938	151	Del
1	36501375	36502337	962	Del
1	36649656	36649722	66	Del
1	36756661	36756749	88	Dup
1	36992201	36992493	292	Del
1	37046861	37046923	62	Del
1	37134505	37134776	271	Del
1	37322886	37325825	2939	Del
1	37332144	37332373	229	Del
1	37420682	37420756	74	Del
1	37913729	37913792	63	Del
1	38318768	38319545	777	Del
1	38384991	38385045	54	Del
1	38488772	38488961	189	Del
1	38598324	38598533	209	Del
1	39409378	39409471	93	Del
1	39607547	39607613	66	Del
1	39618879	39618930	51	Del
1	39637606	39637685	79	Del
1	39792249	39792410	161	Del
1	39794392	39794541	149	Del
1	39799346	39799618	272	Del
1	39850409	39850540	131	Del
1	40278777	40279072	295	Del
1	40540893	40549834	8941	Del
1	40899967	40906462	6495	Del
1	41081767	41082070	303	Del
1	41280239	41280317	78	Del
1	41303915	41304118	203	Del
1	41376331	41378359	2028	Del
1	41423384	41423599	215	Del
1	41426219	41426296	77	Del
1	41569675	41569951	276	Del
1	41707865	41708031	166	Del
1	41748571	41752116	3545	Del
1	41931901	41932085	184	Del
1	42317097	42324953	7856	Del
1	42985858	42986703	845	Del
1	43011535	43012230	695	Del
1	43012802	43017800	4998	Del
1	43258593	43259029	436	Del
1	43295910	43295981	71	Del
1	43529398	43529450	52	Del
1	43566077	43566148	71	Del
1	43764081	43766573	2492	Del
1	44382232	44384098	1866	Del
1	44499186	44499314	128	Del
1	44531964	44532499	535	Del
1	44534350	44534404	54	Del
1	44543570	44543625	55	Del
1	44844114	44844399	285	Del
1	44951434	44951510	76	Del
1	44976202	44976376	174	Del
1	45073775	45074140	365	Del
1	45159537	45159891	354	Del
1	45460353	45460410	57	Del
1	45465059	45465116	57	Del
1	45669200	45669488	288	Del
1	45879062	45881266	2204	Del
1	46369964	46370088	124	Del
1	47155719	47155787	68	Del
1	47263136	47263206	70	Del
1	47987076	47987131	55	Del
1	48101496	48101818	322	Del
1	48648501	48651172	2671	Del
1	48705088	48705250	162	Del
1	48727165	48727933	768	Del
1	48840891	48842842	1951	Del
1	48876227	48879126	2899	Del
1	48922499	48922786	287	Del
1	49384948	49385076	128	Del
1	49545990	49546473	483	Del
1	49775904	49777903	1999	Del
1	49931713	49931775	62	Del
1	49942046	49942355	309	Del
1	50070373	50070586	213	Del
1	50726864	50727151	287	Del
1	50934751	50934982	231	Del
1	50952152	50952422	270	Del
1	50997005	50997068	63	Del
1	51018365	51018438	73	Del
1	51051676	51051742	66	Dup
1	51211563	51211831	268	Del
1	51292831	51292923	92	Del
1	51409238	51409291	53	Del
1	51409442	51409689	247	Del
1	51491708	51491758	50	Del
1	51597531	51597590	59	Del
1	52268919	52269222	303	Del
1	52270352	52270667	315	Del
1	52361086	52361382	296	Del
1	52758366	52758636	270	Del
1	52794573	52796459	1886	Del
1	52886823	52886971	148	Del
1	52914279	52914468	189	Del
1	52920778	52922200	1422	Del
1	52950073	52950195	122	Del
1	52959682	52959960	278	Del
1	53061774	53065445	3671	Del
1	53227206	53227907	701	Del
1	53240860	53241194	334	Del
1	53296551	53296655	104	Del
1	53301593	53303659	2066	Del
1	53370969	53371025	56	Del
1	53569397	53569471	74	Del
1	53800318	53800371	53	Del
1	54026671	54026746	75	Del
1	54153363	54153614	251	Del
1	54178729	54178827	98	Del
1	54192107	54192177	70	Del
1	54196989	54197043	54	Del
1	54313777	54313835	58	Del
1	54396222	54399190	2968	Del
1	54689200	54689570	370	Del
1	55164876	55164938	62	Del
1	55181048	55181099	51	Del
1	55228032	55228341	309	Del
1	55288783	55291611	2828	Del
1	55781715	55781785	70	Del
1	56139057	56142241	3184	Del
1	56792833	56793793	960	Del
1	56877490	56877869	379	Del
1	57272977	57273426	449	Del
1	57379457	57380284	827	Del
1	57484339	57484638	299	Del
1	57597036	57597093	57	Del
1	57712857	57713153	296	Del
1	57787896	57788003	107	Del
1	57996637	57996691	54	Dup
1	58247035	58247220	185	Del
1	58652236	58652362	126	Del
1	58775250	58779678	4428	Del
1	59052589	59052946	357	Del
1	59120089	59122797	2708	Del
1	59145965	59146240	275	Del
1	59394197	59394401	204	Del
1	59848319	59848400	81	Del
1	59990141	59991314	1173	Del
1	60066926	60067621	695	Del
1	60509051	60509141	90	Dup
1	60600110	60607961	7851	Del
1	60879615	60879898	283	Del
1	60988814	60988886	72	Del
1	61749637	61749891	254	Del
1	61792273	61794132	1859	Del
1	62098985	62101425	2440	Del
1	62336794	62337003	209	Del
1	62528383	62528574	191	Del
1	62962911	62963260	349	Del
1	63062759	63062858	99	Del
1	63074032	68213491	5139459	Del
1	63593764	63594054	290	Del
1	63672066	63672140	74	Del
1	63898880	63901534	2654	Del
1	63956210	63956262	52	Del
1	64385455	64385678	223	Del
1	65188932	65188989	57	Del
1	65562093	65562211	118	Del
1	65649507	65649646	139	Del
1	65688810	65688881	71	Del
1	65763038	65763338	300	Del
1	66199142	66199208	66	Del
1	66467385	66467721	336	Del
1	66671168	66671422	254	Del
1	66765329	66766887	1558	Del
1	67143383	67143540	157	Del
1	67169509	67169677	168	Del
1	67331247	67331350	103	Del
1	67377541	67377736	195	Del
1	67494845	67494922	77	Dup
1	67642013	67642364	351	Del
1	67774452	67774592	140	Del
1	67980156	67980775	619	Del
1	67986758	67988296	1538	Del
1	68455679	68456040	361	Del
1	68512974	68513871	897	Del
1	69074666	69074741	75	Del
1	69626792	69626852	60	Del
1	69785819	69786101	282	Del
1	69840720	69840917	197	Del
1	69862655	69863267	612	Del
1	69995608	69996049	441	Del
1	69995609	69996049	440	Del
1	70262712	70264657	1945	Del
1	70478506	70482728	4222	Del
1	70604835	70605210	375	Del
1	70751670	70751930	260	Del
1	71066458	71066793	335	Del
1	71204502	71205475	973	Del
1	72113298	72113592	294	Del
1	72261061	72261280	219	Del
1	72909076	72909126	50	Del
1	73495094	73495183	89	Del
1	73771849	73772136	287	Del
1	73805637	73805708	71	Del
1	73841870	73843427	1557	Del
1	74599231	74599559	328	Del
1	74643627	74643918	291	Del
1	74846001	74846851	850	Del
1	75213292	75213380	88	Del
1	75299450	75301007	1557	Del
1	75663538	75664318	780	Del
1	75667964	75668622	658	Del
1	75688971	75689748	777	Del
1	76300241	76300307	66	Del
1	77129831	77129918	87	Del
1	77293378	77293492	114	Del
1	77295791	77295896	105	Del
1	77358039	77359718	1679	Del
1	77531614	77531908	294	Del
1	78085129	78085361	232	Del
1	78370721	78370775	54	Dup
1	78391868	78399006	7138	Del
1	78648064	78648253	189	Del
1	78969455	78969752	297	Del
1	79035430	79036717	1287	Del
1	79370175	79670863	300688	Del
1	79617665	79617948	283	Del
1	79905631	79905949	318	Del
1	80094578	80094650	72	Del
1	80138821	80138902	81	Del
1	80258455	80258974	519	Del
1	80774383	80774643	260	Del
1	80788024	80788317	293	Del
1	81215835	81215913	78	Dup
1	81345373	81345437	64	Del
1	81483049	81483240	191	Del
1	81828609	81829175	566	Del
1	82127307	82127582	275	Del
1	82284384	82284470	86	Del
1	82341215	82342060	845	Del
1	82972528	82972604	76	Del
1	83017855	83017954	99	Del
1	83204778	83205268	490	Del
1	83576709	83576807	98	Del
1	83748656	83748718	62	Del
1	83962137	83962435	298	Del
1	84213722	84213924	202	Del
1	85091498	85091826	328	Del
1	85150987	85155333	4346	Del
1	85504527	85504840	313	Del
1	85780641	85782561	1920	Del
1	85865612	85865906	294	Del
1	85942130	85942424	294	Del
1	86049416	86051146	1730	Del
1	86056592	86056879	287	Del
1	86113412	86113692	280	Del
1	86135067	86135135	68	Dup
1	86136830	86137021	191	Del
1	86379634	86379685	51	Del
1	86442164	86442231	67	Del
1	86650791	86652041	1250	Del
1	87281655	87289894	8239	Del
1	87328300	87328656	356	Del
1	87348751	87348931	180	Del
1	87508097	87508404	307	Del
1	87533881	87541290	7409	Del
1	87650116	87650855	739	Del
1	87876487	87876955	468	Del
1	88165893	88165947	54	Del
1	88209317	88209372	55	Del
1	88448649	89352143	903494	Del
1	88493069	88494509	1440	Del
1	88504307	88504366	59	Del
1	88609658	88610709	1051	Del
1	89055112	89058249	3137	Del
1	89101242	89103368	2126	Del
1	89252729	89254068	1339	Del
1	89413030	89413096	66	Del
1	89443590	89443648	58	Del
1	89737863	89738156	293	Del
1	90114784	90117339	2555	Del
1	90230306	90230387	81	Del
1	90318731	90318816	85	Del
1	91014308	91015313	1005	Del
1	91047962	91048046	84	Del
1	91091307	91091370	63	Del
1	91093948	91094007	59	Del
1	91271569	91272178	609	Del
1	91808886	91808936	50	Del
1	93265518	93267737	2219	Del
1	93289824	93290843	1019	Del
1	93307559	93308568	1009	Del
1	93317441	93325157	7716	Del
1	93374531	93374729	198	Del
1	93410744	93411392	648	Del
1	93421807	93421962	155	Del
1	94222733	94223154	421	Del
1	94316756	94316897	141	Del
1	94493507	94493628	121	Del
1	94494645	94494709	64	Del
1	94852286	94860721	8435	Del
1	94899291	94899344	53	Dup
1	94906227	94908069	1842	Del
1	95170466	95170520	54	Del
1	95293252	95293365	113	Del
1	95399763	95401202	1439	Del
1	95933613	95933924	311	Del
1	95976796	95976955	159	Del
1	95997066	95997138	72	Del
1	96099460	96100903	1443	Del
1	96330336	96331123	787	Del
1	96401319	96401632	313	Del
1	96536300	96536460	160	Del
1	96578245	96578303	58	Del
1	96677465	96677544	79	Del
1	96703459	96703596	137	Del
1	96929075	96929275	200	Del
1	96990259	96990350	91	Del
1	97086033	97086087	54	Del
1	97344712	97345954	1242	Del
1	97600127	97600758	631	Del
1	98062884	98066518	3634	Del
1	98101226	98101447	221	Del
1	98155032	98155356	324	Del
1	98370622	98370756	134	Del
1	98466612	98466926	314	Del
1	98610910	98611053	143	Del
1	99048716	99050207	1491	Del
1	99216612	99216669	57	Del
1	99419804	99421278	1474	Del
1	99494927	99495240	313	Del
1	99704703	99704760	57	Del
1	99814403	99814679	276	Del
1	99832232	99833145	913	Del
1	100014835	100015391	556	Del
1	100131021	100131221	200	Del
1	100369970	100370023	53	Del
1	100375940	100376237	297	Del
1	100387386	100387797	411	Del
1	100473815	100473870	55	Del
1	100513415	100514203	788	Del
1	100559237	100560197	960	Del
1	100746359	100746651	292	Del
1	100981516	100981612	96	Del
1	101228751	101230624	1873	Del
1	101775427	101780885	5458	Del
1	102036047	102036608	561	Del
1	102086560	102090896	4336	Del
1	102103355	102103656	301	Del
1	102234987	102235065	78	Del
1	102339810	102342248	2438	Del
1	102626630	102626715	85	Del
1	102931828	102931889	61	Del
1	103069060	103069116	56	Del
1	103096616	103096907	291	Del
1	103135132	103135266	134	Del
1	103254269	103254334	65	Del
1	103354862	103354914	52	Dup
1	103563859	103564077	218	Del
1	103581718	103581785	67	Del
1	103639660	103640441	781	Del
1	104190149	104190438	289	Del
1	104235024	104235307	283	Del
1	104457531	104458209	678	Del
1	104488530	104488663	133	Del
1	104776192	104776781	589	Del
1	105000993	105001063	70	Dup
1	105226810	105227065	255	Del
1	105262242	105263550	1308	Del
1	105542486	105543066	580	Del
1	105707048	105707329	281	Del
1	106273825	106273897	72	Dup
1	106403694	106404189	495	Del
1	106461187	106461473	286	Del
1	106661706	106661786	80	Dup
1	106673297	106673360	63	Del
1	106817374	106818770	1396	Del
1	106834834	106834918	84	Del
1	106938633	106938948	315	Del
1	107106992	107108315	1323	Del
1	107278844	107279809	965	Del
1	107386813	107388403	1590	Del
1	107639947	107640234	287	Del
1	107828534	107829160	626	Del
1	108088492	108088574	82	Del
1	108110964	108111287	323	Del
1	108597651	108599857	2206	Del
1	108646606	108646745	139	Del
1	108879613	108879870	257	Del
1	108901852	108901919	67	Dup
1	108987846	108996645	8799	Del
1	109279282	109279580	298	Del
1	109380728	109381003	275	Del
1	109522811	109523458	647	Del
1	109753235	109753512	277	Del
1	109800129	109800329	200	Del
1	110042890	110042965	75	Del
1	110690229	110690569	340	Del
1	110759431	110759568	137	Del
1	112077606	112078773	1167	Del
1	112399264	112399319	55	Del
1	112442606	112442944	338	Del
1	112483177	112486632	3455	Del
1	112498484	112498794	310	Del
1	112520300	112520585	285	Del
1	112560460	112560579	119	Del
1	112561467	112561542	75	Del
1	112637741	112637804	63	Dup
1	112708179	112708229	50	Del
1	112888006	112888069	63	Del
1	113005871	113005946	75	Dup
1	113412067	113412355	288	Del
1	113479288	113479580	292	Del
1	113560154	113560245	91	Del
1	113915415	113915483	68	Del
1	113940287	113940352	65	Del
1	114118926	114119046	120	Del
1	114568671	114568746	75	Del
1	114686611	114686663	52	Del
1	114995497	114995825	328	Del
1	115312341	115313393	1052	Del
1	115330789	115330872	83	Del
1	115771872	115771946	74	Del
1	116305846	116305951	105	Del
1	116453223	116453509	286	Del
1	116724512	116724582	70	Del
1	116735569	116735877	308	Del
1	116784617	116784680	63	Del
1	116932842	116934162	1320	Del
1	117030099	117030174	75	Dup
1	117149482	117149790	308	Del
1	117204163	117204237	74	Del
1	117333152	117333203	51	Del
1	117351283	117351635	352	Del
1	117585808	117585877	69	Del
1	117697293	117697489	196	Del
1	117936868	117936920	52	Del
1	118303551	118303696	145	Del
1	119432648	119432710	62	Dup
1	119441920	119444835	2915	Del
1	119508074	119508147	73	Del
1	119669079	119669353	274	Del
1	119741588	119741672	84	Dup
1	119868426	119868711	285	Del
1	119880397	119880457	60	Del
1	119911839	119912058	219	Del
1	119962290	119962412	122	Del
1	120403420	120403729	309	Del
1	120787033	120788098	1065	Del
1	120990412	120990469	57	Del
1	121241371	121241445	74	Del
1	121321894	121322017	123	Del
1	121504075	121504908	833	Del
1	121594564	121595845	1281	Del
1	121818468	121818569	101	Del
1	122825568	122825625	57	Dup
1	122921555	122921993	438	Del
1	123405803	123406091	288	Del
1	123434250	123434308	58	Dup
1	123705329	123705393	64	Dup
1	124015400	124015688	288	Del
1	124017586	124017640	54	Del
1	124054845	124055182	337	Del
1	124157794	124158103	309	Del
1	124170948	124171034	86	Del
1	124694258	124695230	972	Del
1	124992643	124993289	646	Del
1	124993830	124995563	1733	Del
1	125253826	125262271	8445	Del
1	125433894	125435333	1439	Del
1	125574229	125575077	848	Del
1	125677133	125683190	6057	Del
1	125722053	125722324	271	Del
1	125826715	125827267	552	Del
1	125828428	125828778	350	Del
1	125891933	125892003	70	Del
1	125903742	125904162	420	Del
1	125922531	125922871	340	Del
1	126138835	126139432	597	Del
1	126308967	126309069	102	Del
1	126387492	126398513	11021	Del
1	126470128	126470204	76	Dup
1	126471431	126471583	152	Del
1	126498185	126498502	317	Del
1	126737237	126737435	198	Del
1	126800013	126800088	75	Dup
1	126886389	126886517	128	Del
1	126964255	126965009	754	Del
1	127011393	127011868	475	Del
1	127081800	127082979	1179	Del
1	127455309	127457415	2106	Del
1	127763893	127764021	128	Del
1	127886623	127886697	74	Del
1	128656171	128656385	214	Del
1	128914170	128914338	168	Del
1	128987342	128987443	101	Del
1	129061614	129069539	7925	Del
1	129236286	129236594	308	Del
1	129371172	129371222	50	Del
1	129438810	129439123	313	Del
1	129576744	129576834	90	Del
1	129624249	129624650	401	Del
1	129814539	129814882	343	Del
1	129881436	129881735	299	Del
1	129894067	129894358	291	Del
1	130139843	130140284	441	Del
1	130531063	130531115	52	Del
1	130824038	130824296	258	Del
1	131141276	131141462	186	Del
1	131448308	131451513	3205	Del
1	131507415	131507471	56	Del
1	131565627	131565745	118	Del
1	131594297	131594581	284	Del
1	131685518	131685626	108	Del
1	131816973	131820528	3555	Del
1	131867285	131868193	908	Del
1	132020276	132028360	8084	Del
1	132197820	132198736	916	Del
1	132480923	132481289	366	Del
1	132671302	132673380	2078	Del
1	132738566	132738659	93	Del
1	132775032	132775134	102	Del
1	133206480	133206539	59	Del
1	133274978	133275256	278	Del
1	133504313	133504399	86	Del
1	134439828	134441776	1948	Del
1	135521046	135521115	69	Del
1	135527660	135527732	72	Dup
1	135954063	135954123	60	Dup
1	136046106	136046805	699	Del
1	136090862	136091188	326	Del
1	136111544	136116839	5295	Del
1	136525389	136525628	239	Del
1	137044371	137044697	326	Del
1	137296728	137296839	111	Del
1	137329955	137330015	60	Del
1	138220820	138222633	1813	Del
1	138307581	138307902	321	Del
1	138745509	138745793	284	Del
1	138890392	138890450	58	Del
1	138975002	138975311	309	Del
1	139276957	139277253	296	Del
1	139358408	139358468	60	Del
1	139682870	139682976	106	Del
1	139761184	139764646	3462	Del
1	139914735	139914796	61	Del
1	139948526	139948591	65	Del
1	140140510	140141061	551	Del
1	140250940	140251517	577	Del
1	140297192	140297403	211	Del
1	140304237	140304357	120	Del
1	140374600	140377915	3315	Del
1	140818574	140821518	2944	Del
1	141200616	141208042	7426	Del
1	141227217	141227275	58	Del
1	141319700	141320361	661	Del
1	141588827	141588987	160	Del
1	141795785	141795924	139	Del
1	142292403	142292708	305	Del
1	142338114	142338178	64	Dup
1	142764039	142764100	61	Del
1	143084723	143085316	593	Del
1	143146536	143146590	54	Del
1	143658376	143659438	1062	Del
1	143713581	143713692	111	Del
1	143809398	143809912	514	Del
1	143862128	143862201	73	Del
1	144027246	144027389	143	Del
1	144108343	144108409	66	Del
1	144333923	144334576	653	Del
1	144392554	144394124	1570	Del
1	144437944	144438006	62	Del
1	144451001	144451276	275	Del
1	144629357	144630371	1014	Del
1	144696296	144696347	51	Del
1	144696466	144696552	86	Del
1	144869640	144877014	7374	Del
1	144877726	144877847	121	Del
1	145292495	145292799	304	Del
1	145794483	145794537	54	Del
1	145825245	145825334	89	Del
1	145961081	145961975	894	Del
1	146032075	146033582	1507	Del
1	146529716	146530217	501	Del
1	146616334	146617421	1087	Del
1	146731414	146731513	99	Del
1	146752799	146754380	1581	Del
1	146825518	146826112	594	Del
1	146868153	146868545	392	Del
1	146951731	146952855	1124	Del
1	147052231	147052304	73	Del
1	147209709	147209987	278	Del
1	147310907	147311088	181	Del
1	147411948	147413841	1893	Del
1	147499248	147499542	294	Del
1	147624991	147625050	59	Del
1	147636653	147636902	249	Del
1	147709734	147709903	169	Del
1	147729520	147729701	181	Del
1	147882470	147884486	2016	Del
1	148031073	148031370	297	Del
1	148050935	148051220	285	Del
1	148802516	148802651	135	Del
1	149035067	149035118	51	Del
1	149540872	149540959	87	Del
1	149891407	149891665	258	Del
1	149903770	149903836	66	Del
1	149966883	149967252	369	Del
1	149982695	149983156	461	Del
1	150026109	150026188	79	Del
1	150139848	150139907	59	Del
1	150448170	150448228	58	Del
1	150580914	150580983	69	Del
1	150739083	150739137	54	Del
1	150823892	150823995	103	Del
1	151124663	151124718	55	Del
1	151416175	151416324	149	Del
1	151453479	151459188	5709	Del
1	152073269	152073758	489	Del
1	152210171	152210393	222	Del
1	152468656	152468726	70	Del
1	152726291	152726366	75	Del
1	152759339	152759398	59	Del
1	153535460	153536346	886	Del
1	154351972	154352026	54	Del
1	154676283	154676602	319	Del
1	154746895	154746979	84	Dup
1	154755440	154757176	1736	Del
1	154786083	154787515	1432	Del
1	154796809	154797104	295	Del
1	154807394	154807890	496	Del
1	155083482	155084293	811	Del
1	155562614	155562922	308	Del
1	156077137	156077762	625	Del
1	156113357	156114951	1594	Del
1	156177078	156177632	554	Del
1	156858335	156858395	60	Del
1	157272793	157272853	60	Del
1	157372687	157379954	7267	Del
1	157411515	157411572	57	Del
1	157426558	157426687	129	Del
1	157704082	157704145	63	Del
1	158019128	158019183	55	Del
1	158253666	158253738	72	Del
1	158766443	158767407	964	Del
1	158771897	158772176	279	Del
1	158832070	158832227	157	Del
1	158905211	158905511	300	Del
1	159395898	159396186	288	Del
1	159445947	159446215	268	Del
1	159631608	159631671	63	Del
1	159672664	159672967	303	Del
1	159717463	159717747	284	Del
1	159893273	159893327	54	Del
1	160591676	160592459	783	Del
1	160775077	160775172	95	Del
1	160856360	160856412	52	Del
1	160871560	160871628	68	Del
1	161049259	161049583	324	Del
1	161068213	161068267	54	Del
1	161081123	161081210	87	Del
1	161135963	161136027	64	Del
1	161381958	161382088	130	Del
1	161396775	161396985	210	Del
1	161462499	161462574	75	Del
1	161473750	161473856	106	Del
1	161546926	161547201	275	Del
1	161839749	161839805	56	Del
1	161884770	161884993	223	Del
1	162013266	162013416	150	Del
1	162075444	162078626	3182	Del
1	162177209	162177477	268	Del
1	162377486	162377566	80	Del
1	162404110	162405356	1246	Del
1	162409676	162411698	2022	Del
1	162535804	162536001	197	Del
1	162624377	162624668	291	Del
1	163075387	163075517	130	Del
1	163327837	163327906	69	Del
1	163868691	163868976	285	Del
1	163950245	163951473	1228	Del
1	163987428	163987524	96	Del
1	164091333	164091486	153	Del
1	164153105	164153205	100	Del
1	164347774	164348205	431	Del
1	164524948	164525236	288	Del
1	164778532	164778859	327	Del
1	164843931	164844639	708	Del
1	165146514	165146757	243	Del
1	165444243	165444952	709	Del
1	165504687	165504797	110	Del
1	165829115	165829911	796	Del
1	166009041	166009156	115	Del
1	166404296	166407059	2763	Del
1	166447026	166447333	307	Del
1	167011131	167012797	1666	Del
1	167186790	167186862	72	Del
1	167307242	167308186	944	Del
1	168181886	168182207	321	Del
1	168323686	168323765	79	Del
1	168472309	168473097	788	Del
1	168494422	168494501	79	Del
1	168521006	168522712	1706	Del
1	169116872	169116922	50	Del
1	169172770	169172979	209	Del
1	169544006	169544387	381	Del
1	169736892	169736966	74	Del
1	170197565	170199062	1497	Del
1	170227832	170227923	91	Del
1	170411545	170411605	60	Del
1	170500732	170501049	317	Del
1	170839945	170840017	72	Del
1	170924885	170924945	60	Del
1	171271459	171271516	57	Dup
1	172183880	172184211	331	Del
1	172197830	172198120	290	Del
1	172446937	172446988	51	Del
1	172530416	172530509	93	Del
1	172636771	172638267	1496	Del
1	172886790	172887301	511	Del
1	173181730	173182098	368	Del
1	173223460	173223528	68	Dup
1	173323137	173323418	281	Del
1	173389422	173389617	195	Del
1	173543267	173543350	83	Del
1	173909011	173911173	2162	Del
1	173911261	173912335	1074	Del
1	174041472	174041753	281	Del
1	174118527	174118582	55	Dup
1	174119216	174119516	300	Del
1	174249964	174250461	497	Del
1	175251791	175251860	69	Del
1	175356395	175359157	2762	Del
1	175380727	175381013	286	Del
1	175465559	175466051	492	Del
1	175543265	175543464	199	Del
1	175653988	175654131	143	Del
1	175758105	175758161	56	Del
1	176045200	176047136	1936	Del
1	176078031	176078107	76	Dup
1	176640506	176640808	302	Del
1	176706261	176706557	296	Del
1	177249263	177249899	636	Del
1	178701679	178702339	660	Del
1	178891035	178892437	1402	Del
1	179237449	179237500	51	Del
1	179275604	179275888	284	Del
1	179373645	179373702	57	Del
1	179532252	179532500	248	Del
1	179912998	179913104	106	Del
1	180182545	180182609	64	Dup
1	180276838	180280237	3399	Del
1	180411540	180411845	305	Del
1	180428612	180428677	65	Del
1	180482855	180483149	294	Del
1	180649425	180649530	105	Del
1	180769017	180769079	62	Del
1	180951586	180954839	3253	Del
1	180963681	180963765	84	Del
1	181315616	181315949	333	Del
1	181391910	181391968	58	Del
1	181494466	181494759	293	Del
1	181508857	181508928	71	Dup
1	181685973	181686091	118	Del
1	181689818	181690117	299	Del
1	181830387	181831031	644	Del
1	181933705	181937113	3408	Del
1	182237373	182238190	817	Del
1	182349724	182349783	59	Del
1	182452330	182452647	317	Del
1	182485021	182485394	373	Del
1	183471484	183471542	58	Del
1	183812695	183812999	304	Del
1	183953398	183953581	183	Del
1	184040037	184040547	510	Del
1	184040808	184040883	75	Del
1	184297888	184297948	60	Del
1	184367402	184369180	1778	Del
1	184761954	184762244	290	Del
1	185105349	185105648	299	Del
1	185214519	185214583	64	Del
1	185525266	185526106	840	Del
1	185666352	185666618	266	Del
1	185674204	185674264	60	Dup
1	185864166	185864506	340	Del
1	185976012	185976092	80	Del
1	186542317	186542731	414	Del
1	186833354	186834519	1165	Del
1	187301538	187302965	1427	Del
1	187308255	187308306	51	Del
1	187369213	187369530	317	Del
1	187564975	187565076	101	Del
1	187862852	187863583	731	Del
1	187871488	187871803	315	Del
1	188424542	188424667	125	Del
1	188761318	188761619	301	Del
1	189331489	189331603	114	Del
1	189354297	189363236	8939	Del
1	189870370	189870428	58	Del
1	189872666	189874526	1860	Del
1	190251578	190253551	1973	Del
1	190337523	190338001	478	Del
1	190424899	190425611	712	Del
1	190482513	190482704	191	Del
1	190769168	190769363	195	Del
1	190924084	190927380	3296	Del
1	191269512	191269636	124	Del
1	191555556	191555614	58	Del
1	191899036	191907463	8427	Del
1	191909629	191909871	242	Del
1	192435674	192437183	1509	Del
1	192739700	192739761	61	Del
1	192869689	192869751	62	Del
1	193071187	193071271	84	Dup
1	194449333	194449412	79	Del
1	194481705	194483827	2122	Del
1	194600648	194602261	1613	Del
1	194740203	194740256	53	Del
1	194824549	194825002	453	Del
1	194964095	194964282	187	Del
1	195389926	195390502	576	Del
1	195572998	195573287	289	Del
1	195976408	195976462	54	Del
1	196131907	196132220	313	Del
1	196310064	196310145	81	Del
1	196777292	196779781	2489	Del
1	196877351	196877427	76	Del
1	196878198	196878262	64	Del
1	196923049	196923103	54	Del
1	197686896	197687194	298	Del
1	197761749	197761805	56	Del
1	198526088	198526522	434	Del
1	198882768	198883265	497	Del
1	198920328	198921019	691	Del
1	199448534	199448809	275	Del
1	199474121	199480456	6335	Del
1	199483725	199484649	924	Del
1	199916471	199916592	121	Del
1	201053048	201053268	220	Del
1	201534086	201534140	54	Del
1	201864416	201864476	60	Del
1	202044761	202046298	1537	Del
1	202120619	202122026	1407	Del
1	202439006	202439308	302	Del
1	202697792	202698070	278	Del
1	202703946	202705838	1892	Del
1	203173737	203174530	793	Del
1	203418807	203419551	744	Del
1	203419651	203422312	2661	Del
1	203935504	203935796	292	Del
1	203940328	203940603	275	Del
1	204829387	204829673	286	Del
1	205294011	205297680	3669	Del
1	205561805	205562073	268	Del
1	205733696	205733772	76	Del
1	205789889	205789940	51	Del
1	205969737	205969820	83	Del
1	205979771	205980122	351	Del
1	206235813	206235864	51	Del
1	206335018	206335102	84	Del
1	206510906	206511362	456	Del
1	206885728	206885809	81	Dup
1	206938333	206938649	316	Del
1	206977436	206977491	55	Del
1	207238815	207239150	335	Del
1	207591521	207591828	307	Del
1	207771565	207771621	56	Del
1	208511651	208511842	191	Del
1	209241526	209241607	81	Del
1	209447889	209448010	121	Del
1	209501131	209505203	4072	Del
1	209527133	209527193	60	Dup
1	210365966	210366166	200	Del
1	210480093	210480161	68	Dup
1	210829643	210829699	56	Del
1	211430676	211433787	3111	Del
1	211618640	211618696	56	Del
1	211638807	211638870	63	Del
1	211863547	211863691	144	Del
1	212263996	212264225	229	Del
1	213203797	213205224	1427	Del
1	213591277	213592840	1563	Del
1	213850772	213850824	52	Dup
1	214321053	214321374	321	Del
1	214593376	214593446	70	Dup
1	214675018	214675270	252	Del
1	215020891	215021215	324	Del
1	215442394	215442948	554	Del
1	215640749	215640971	222	Del
1	215886627	215886828	201	Del
1	216184426	216184824	398	Del
1	216259793	216260116	323	Del
1	216507028	216507181	153	Del
1	216654826	216655084	258	Del
1	216701148	216701447	299	Del
1	216717272	216717583	311	Del
1	216723030	216723103	73	Del
1	216858597	216858648	51	Del
1	216863389	216863678	289	Del
1	216866914	216867201	287	Del
1	217360326	217360631	305	Del
1	217836353	217837161	808	Del
1	217921679	217921767	88	Del
1	218180842	218180903	61	Del
1	218259916	218259966	50	Del
1	218530255	218530308	53	Del
1	218582138	218582665	527	Del
1	218750346	218751837	1491	Del
1	218841736	218841909	173	Del
1	219007756	219007848	92	Dup
1	219098667	219098994	327	Del
1	219124429	219125136	707	Del
1	219254541	219254856	315	Del
1	219394199	219394254	55	Del
1	219464518	219465179	661	Del
1	219510407	219510458	51	Del
1	219526931	219527030	99	Del
1	219912817	219912884	67	Del
1	220172725	220172998	273	Del
1	220652884	220653979	1095	Del
1	220671717	220671869	152	Del
1	221037450	221037723	273	Del
1	221056928	221057521	593	Del
1	221187955	221188260	305	Del
1	221440494	221440544	50	Del
1	221932513	221932655	142	Del
1	221950534	221950826	292	Del
1	222024234	222026451	2217	Del
1	222442059	222442349	290	Del
1	222467424	222467689	265	Del
1	222472479	222472533	54	Dup
1	222485103	222485381	278	Del
1	222602801	222602862	61	Del
1	222636012	222636572	560	Del
1	222642991	222643067	76	Dup
1	222677600	222677745	145	Del
1	222736127	222736190	63	Del
1	222774200	222774304	104	Del
1	222842384	222842437	53	Del
1	223026453	223026840	387	Del
1	223104467	223104542	75	Del
1	223154618	223154688	70	Del
1	223274387	223274667	280	Del
1	223289713	223289792	79	Del
1	223527113	223527228	115	Del
1	223982294	223982466	172	Del
1	225338883	225339630	747	Del
1	225701673	225701769	96	Del
1	225931473	225931564	91	Del
1	226821691	226821757	66	Dup
1	227097782	227100438	2656	Del
1	227858287	227858395	108	Del
1	228001002	228001380	378	Del
1	228146135	228146622	487	Del
1	228804470	228804551	81	Dup
1	228831941	228831998	57	Del
1	229390816	229391719	903	Del
1	229645508	229645561	53	Del
1	229681243	229681798	555	Del
1	229912699	229913011	312	Del
1	229937012	229941840	4828	Del
1	230040965	230041033	68	Del
1	230066598	230066794	196	Del
1	230156115	230157560	1445	Del
1	230335241	230336420	1179	Del
1	230396788	230397102	314	Del
1	230551433	230553449	2016	Del
1	230628251	230628544	293	Del
1	231021752	231024446	2694	Del
1	231095353	231095654	301	Del
1	231110512	231110831	319	Del
1	231153220	231153529	309	Del
1	231192442	231193130	688	Del
1	231441235	231441312	77	Del
1	231486837	231487921	1084	Del
1	231812049	231815347	3298	Del
1	232366237	232368301	2064	Del
1	233417383	233418079	696	Del
1	233651346	233651448	102	Del
1	233806280	233806573	293	Del
1	234197762	234198058	296	Del
1	234623942	234624050	108	Del
1	234883203	234883258	55	Dup
1	235088734	235088804	70	Del
1	235166048	235166135	87	Del
1	236192023	236192325	302	Del
1	236572150	236573019	869	Del
1	236748674	236748761	87	Del
1	236816170	236816488	318	Del
1	237108234	237108969	735	Del
1	237329081	237329364	283	Del
1	237370224	237370344	120	Del
1	237426943	237427108	165	Del
1	237560755	237560815	60	Del
1	237570867	237570933	66	Del
1	237732467	237732563	96	Del
1	238190621	238190919	298	Del
1	238268533	238270739	2206	Del
1	238352842	238352893	51	Del
1	238353714	238354011	297	Del
1	238426566	238426685	119	Del
1	238443685	238444020	335	Del
1	238808774	238809051	277	Del
1	238992370	238992462	92	Del
1	239040937	239041028	91	Del
1	239137478	239137570	92	Del
1	239164621	239164676	55	Del
1	239183093	239183384	291	Del
1	239206412	239206696	284	Del
1	239386794	239388904	2110	Del
1	239421977	239422153	176	Del
1	239540346	239540659	313	Del
1	239749306	239749431	125	Del
1	239801479	239801774	295	Del
1	239863914	239864048	134	Del
1	239873902	239874314	412	Del
1	239906840	239907117	277	Del
1	240002103	240002155	52	Del
1	240199611	240201445	1834	Del
1	240311273	240311589	316	Del
1	240518287	240521471	3184	Del
1	240533418	240533499	81	Del
1	240884998	240885362	364	Del
1	241227655	241228045	390	Del
1	241348830	241349756	926	Del
1	241731580	241731635	55	Del
1	242011050	242011101	51	Del
1	242014510	242014804	294	Del
1	242026173	242026411	238	Del
1	242038620	242038703	83	Del
1	242047506	242047734	228	Del
1	242074183	242074467	284	Del
1	242226916	242227195	279	Del
1	242250004	242250291	287	Del
1	242416811	242418833	2022	Del
1	242773085	242773387	302	Del
1	243263948	243264005	57	Dup
1	243410351	243410412	61	Del
1	243628375	243628425	50	Del
1	243694848	243694931	83	Del
1	243851777	243852520	743	Del
1	243982175	243985891	3716	Del
1	244090942	244091366	424	Del
1	244171202	244172534	1332	Del
1	244316527	244316597	70	Del
1	245057480	245057545	65	Del
1	245098640	245098701	61	Del
1	245421521	245421728	207	Del
1	245712732	245712793	61	Del
1	245749443	245750097	654	Del
1	246132670	246132977	307	Del
1	246244121	246244330	209	Del
1	246314294	246314353	59	Del
1	246476052	246476254	202	Del
1	246481663	246481945	282	Del
1	246940232	246940515	283	Del
1	247152401	247154768	2367	Del
1	247412024	247412327	303	Del
1	247481143	247481450	307	Del
1	247509935	247510004	69	Del
1	247615616	247616798	1182	Del
1	247817756	247820078	2322	Del
1	247874867	247876830	1963	Del
1	247924531	247926760	2229	Del
1	248045596	248045779	183	Del
1	248303131	248304949	1818	Del
1	248584844	248584916	72	Del
1	248918804	248919648	844	Del
1	249115756	249115908	152	Del
1	249565111	249567737	2626	Del
1	249581721	249584208	2487	Del
1	249822446	249822548	102	Del
1	249829206	249829500	294	Del
1	249831725	249832234	509	Del
1	249868952	249869311	359	Del
1	249967407	249967718	311	Del
1	250590364	250590647	283	Del
1	250642281	250642354	73	Dup
1	251112919	251114079	1160	Del
1	251249438	251250823	1385	Del
1	251399782	251399989	207	Del
1	251439444	251439734	290	Del
1	251529249	251530514	1265	Del
1	251531912	251531969	57	Del
1	251800096	251800692	596	Del
1	252041814	252042088	274	Del
1	252230236	252230408	172	Del
1	252461013	252461284	271	Del
1	252605739	252606040	301	Del
1	252643424	252644401	977	Del
1	252711346	252711404	58	Del
1	252729393	252729480	87	Del
1	252977484	252977567	83	Del
1	252986234	252986298	64	Del
1	253113856	253113984	128	Del
1	253139579	253139721	142	Del
1	253158235	253158504	269	Del
1	253188690	253188890	200	Del
1	253194565	253194722	157	Del
1	253447579	253447952	373	Del
1	253541213	253541323	110	Del
1	253567614	253567674	60	Del
1	253578820	253578872	52	Del
1	253584497	253584913	416	Del
1	253592230	253592549	319	Del
1	253774091	253774167	76	Del
1	253854229	253854555	326	Del
1	253874558	253874760	202	Del
1	253956345	253956649	304	Del
1	253971451	253971703	252	Del
1	254241991	254242059	68	Del
1	254325882	254325935	53	Del
1	254529536	254529603	67	Del
1	254561443	254561761	318	Del
1	254597558	254597835	277	Del
1	254600592	254601300	708	Del
1	254602135	254602318	183	Del
1	254880438	254880649	211	Del
1	254948547	254948613	66	Del
1	254980502	254980553	51	Del
1	255057465	255057935	470	Del
1	255289190	255289247	57	Del
1	255380555	255381011	456	Del
1	255423370	255423639	269	Del
1	255473239	255473361	122	Del
1	255589664	255589951	287	Del
1	255810708	255810981	273	Del
1	255925500	255925786	286	Del
1	256031773	256032062	289	Del
1	256047253	256047367	114	Del
1	256094254	256094556	302	Del
1	256208264	256208319	55	Del
1	256238754	256238807	53	Del
1	256270186	256271373	1187	Del
1	256772323	256773214	891	Del
1	256955318	256955888	570	Del
1	257241717	257242684	967	Del
1	257244720	257244803	83	Del
1	257308620	257308704	84	Del
1	257520104	257520403	299	Del
1	257676223	257676424	201	Del
1	257763023	257763098	75	Del
1	257859557	257859836	279	Del
1	257975255	257975321	66	Del
1	258031457	258031549	92	Del
1	258182484	258182537	53	Del
1	258726002	258726068	66	Del
1	258912934	258913229	295	Del
1	259058710	259059005	295	Del
1	259109330	259109413	83	Dup
1	259577671	259578404	733	Del
1	259951681	259951769	88	Del
1	259984190	259984347	157	Del
1	260070331	260071672	1341	Del
1	260259302	260259378	76	Del
1	260285565	260286654	1089	Del
1	260357389	260357457	68	Del
1	260621493	260621546	53	Del
1	260683539	260683608	69	Del
1	260704469	260705069	600	Del
1	260803957	260804282	325	Del
1	260958965	260959017	52	Dup
1	261117889	261117993	104	Del
1	261271010	261271323	313	Del
1	261333056	261333144	88	Dup
1	261395521	261395850	329	Del
1	261419702	261420007	305	Del
1	261476458	261476765	307	Del
1	261494825	261497840	3015	Del
1	261538115	261538436	321	Del
1	261590093	261590241	148	Del
1	261708364	261709519	1155	Del
1	261752735	261752790	55	Del
1	261790711	261790848	137	Del
1	261863640	261864314	674	Del
1	262103944	262104198	254	Del
1	262166342	262175261	8919	Del
1	262269139	262270250	1111	Del
1	263013568	263013775	207	Del
1	263551452	263558968	7516	Del
1	263560171	263560297	126	Del
1	264267247	264267312	65	Del
1	264418233	264418536	303	Del
1	264510184	264510256	72	Del
1	264694762	264695057	295	Del
1	264711099	264711400	301	Del
1	264878575	264878853	278	Del
1	265256595	265257280	685	Del
1	265382227	265382489	262	Del
1	265550900	265551202	302	Del
1	265572069	265572350	281	Del
1	265608429	265608600	171	Del
1	265613573	265613675	102	Del
1	265697241	265697519	278	Del
1	265727972	265728693	721	Del
1	265765082	265765393	311	Del
1	265945153	265945216	63	Del
1	266082249	266082468	219	Del
1	266376582	266376868	286	Del
1	266645295	266645757	462	Del
1	266657821	266658107	286	Del
1	266672175	266672389	214	Del
1	267234824	267234883	59	Dup
1	267396147	267396262	115	Del
1	267576146	267576409	263	Del
1	267594325	267594646	321	Del
1	267608379	267608525	146	Del
1	267787642	267789370	1728	Del
1	267788964	267789220	256	Del
1	267803943	267804520	577	Del
1	267884733	267884803	70	Del
1	268199788	268200212	424	Del
1	268410274	268410577	303	Del
1	268422192	268422407	215	Del
1	268459493	268459546	53	Del
1	268548728	268549014	286	Del
1	268555980	268556275	295	Del
1	268626263	268626549	286	Del
1	268648217	268648496	279	Del
1	268722484	268722703	219	Del
1	268896207	268896914	707	Del
1	268910093	268910408	315	Del
1	268930767	268930848	81	Del
1	268974708	268975041	333	Del
1	268975973	268976246	273	Del
1	269054426	269054503	77	Dup
1	269131639	269131922	283	Del
1	269212760	269212810	50	Del
1	269246430	269246700	270	Del
1	269301023	269301329	306	Del
1	269740133	269742793	2660	Del
1	269779367	269780133	766	Del
1	269855046	269855428	382	Del
1	269945127	269945401	274	Del
1	270201876	270202184	308	Del
1	270387762	270387815	53	Del
1	270396548	270397708	1160	Del
1	270401134	270401286	152	Del
1	270404398	270404469	71	Del
1	270407582	270407633	51	Del
1	270509570	270509646	76	Del
1	270587309	270587678	369	Del
1	270598347	270598649	302	Del
1	270603469	270603763	294	Del
1	270708463	270708777	314	Del
1	270775359	270775635	276	Del
1	270907003	270907055	52	Dup
1	270926946	270927225	279	Del
1	270939782	270940097	315	Del
1	270951635	270951860	225	Del
1	271076562	271076643	81	Del
1	271094626	271094686	60	Del
1	271144011	271144062	51	Del
1	271163940	271164082	142	Del
1	271467893	271468279	386	Del
1	271468608	271468914	306	Del
1	271580996	271581053	57	Del
1	271843314	271843374	60	Del
1	271979233	271979284	51	Del
1	271984656	271984948	292	Del
1	272065561	272065803	242	Del
1	272088365	272088621	256	Del
1	272192576	272192862	286	Del
1	272362662	272363022	360	Del
1	272428775	272428837	62	Del
1	272452428	272452508	80	Del
1	272577940	272578131	191	Del
1	272593449	272593751	302	Del
1	272664221	272664506	285	Del
1	272698614	272698703	89	Del
1	272732092	272732379	287	Del
1	272737036	272737311	275	Del
1	272755250	272755302	52	Del
1	272827586	272827636	50	Del
1	273103635	273103922	287	Del
1	273169220	273169287	67	Del
1	273200452	273200524	72	Del
1	273268861	273269519	658	Del
1	273368898	273368954	56	Del
1	273598738	273598804	66	Del
1	273620425	273620704	279	Del
1	273865148	273865459	311	Del
1	273966398	273966529	131	Del
2	100193	100246	53	Dup
2	312167	312788	621	Del
2	372005	372074	69	Del
2	1097787	1099310	1523	Del
2	1335048	1335137	89	Del
2	1690246	1690547	301	Del
2	1953055	1953432	377	Del
2	2053775	2053852	77	Del
2	2074670	2074758	88	Del
2	2076624	2076836	212	Del
2	2279909	2279969	60	Del
2	2279912	2279973	61	Del
2	2323724	2323993	269	Del
2	2647500	2647618	118	Del
2	2698080	2698168	88	Del
2	2753494	2754014	520	Del
2	2763005	2764841	1836	Del
2	2845232	2845385	153	Del
2	3054800	3054884	84	Del
2	3083727	3083826	99	Del
2	3468806	3469750	944	Del
2	3601480	3601680	200	Del
2	3818243	3818383	140	Del
2	4142290	4142380	90	Del
2	4143947	4144013	66	Del
2	4289025	4289312	287	Del
2	4541120	4541427	307	Del
2	4616743	4616798	55	Del
2	4728153	4728454	301	Del
2	4842143	4842283	140	Del
2	4854665	4854747	82	Del
2	4997072	4997379	307	Del
2	5033184	5033237	53	Del
2	5219970	5220027	57	Del
2	5305319	5305415	96	Del
2	5314863	5315175	312	Del
2	5401276	5401337	61	Del
2	5966664	5966754	90	Del
2	6242970	6243053	83	Del
2	6302739	6303170	431	Del
2	6353959	6354682	723	Del
2	6395521	6395823	302	Del
2	6416827	6416888	61	Del
2	6452940	6453145	205	Del
2	6583042	6583340	298	Del
2	6682987	6683056	69	Del
2	7024455	7024764	309	Del
2	7047361	7047675	314	Del
2	7070276	7070445	169	Del
2	7153644	7153942	298	Del
2	7182476	7182759	283	Del
2	7599224	7599275	51	Del
2	7741251	7741546	295	Del
2	7741251	7741547	296	Del
2	7826913	7827207	294	Del
2	8195951	8196010	59	Del
2	8225806	8226026	220	Del
2	8331990	8332278	288	Del
2	8378691	8379001	310	Del
2	8433863	8433933	70	Del
2	8435928	8436234	306	Del
2	8518141	8518327	186	Del
2	8696495	8696562	67	Del
2	8699276	8699567	291	Del
2	8715777	8715838	61	Del
2	8923143	8923287	144	Del
2	8939935	8940265	330	Del
2	9004129	9004301	172	Del
2	9090193	9090568	375	Del
2	9143929	9143984	55	Del
2	9236299	9236356	57	Del
2	9274625	9274921	296	Del
2	9299944	9300248	304	Del
2	9336415	9336691	276	Del
2	9478619	9478919	300	Del
2	9498517	9498789	272	Del
2	9513306	9513375	69	Del
2	9657705	9658458	753	Del
2	9668499	9671380	2881	Del
2	9677846	9678176	330	Del
2	9716549	9718900	2351	Del
2	9773854	9774175	321	Del
2	10658884	10659900	1016	Del
2	10860881	10861176	295	Del
2	11088788	11088969	181	Del
2	11188756	11188814	58	Del
2	11672796	11673738	942	Del
2	11687471	11687766	295	Del
2	11896560	11896624	64	Del
2	11937154	11937463	309	Del
2	12350214	12355892	5678	Del
2	12382456	12382526	70	Del
2	12445750	12445803	53	Del
2	12586159	12586211	52	Del
2	12635258	12635565	307	Del
2	12749140	12749316	176	Del
2	12797314	12797381	67	Del
2	12952940	12953962	1022	Del
2	13028096	13028149	53	Del
2	13115227	13115525	298	Del
2	13232221	13232277	56	Del
2	13944200	13946124	1924	Del
2	14006137	14006710	573	Del
2	14567172	14567224	52	Del
2	14735416	14735679	263	Del
2	14899119	14900009	890	Del
2	15204692	15205276	584	Del
2	15231719	15232075	356	Del
2	15283569	15283897	328	Del
2	15420731	15421043	312	Del
2	15801004	15801331	327	Del
2	16303612	16303748	136	Del
2	16333868	16334174	306	Del
2	16333880	16334187	307	Del
2	16913635	16915630	1995	Del
2	16984118	16984340	222	Del
2	17088745	17089041	296	Del
2	17115969	17116247	278	Del
2	17248058	17248344	286	Del
2	17393618	17393959	341	Del
2	17426279	17426329	50	Del
2	17488947	17489098	151	Del
2	17491175	17491477	302	Del
2	17496723	17496997	274	Del
2	17623881	17625589	1708	Del
2	17689039	17689098	59	Del
2	17731377	17731437	60	Del
2	17993379	17994583	1204	Del
2	18451231	18451299	68	Del
2	18609345	18609421	76	Dup
2	18632950	18633044	94	Del
2	18795252	18797363	2111	Del
2	18861072	18861153	81	Del
2	19002901	19003463	562	Del
2	19080371	19080705	334	Del
2	19104681	19106271	1590	Del
2	19128947	19129068	121	Del
2	19345545	19345984	439	Del
2	19368393	19368541	148	Del
2	19374648	19374714	66	Del
2	19534475	19539214	4739	Del
2	19679492	19680083	591	Del
2	19824553	19824653	100	Del
2	19867988	19868083	95	Del
2	20129710	20129958	248	Del
2	20260205	20260515	310	Del
2	20312683	20312978	295	Del
2	20632643	20632923	280	Del
2	20774049	20774269	220	Del
2	21051955	21052758	803	Del
2	21105634	21105707	73	Del
2	21156011	21156121	110	Del
2	21402990	21403932	942	Del
2	21541657	21541955	298	Del
2	21602521	21602832	311	Del
2	21624562	21624852	290	Del
2	21695365	21695650	285	Del
2	21910084	21910961	877	Del
2	21914011	21914475	464	Del
2	22092874	22092947	73	Del
2	22130566	22130842	276	Del
2	22171541	22171595	54	Del
2	22248927	22248986	59	Del
2	22467415	22467466	51	Del
2	22503327	22503445	118	Del
2	22533143	22533220	77	Del
2	22582482	22582842	360	Del
2	22985980	22986301	321	Del
2	23003253	23006295	3042	Del
2	23100248	23100361	113	Del
2	23172318	23172620	302	Del
2	23309465	23309539	74	Dup
2	23452911	23453000	89	Del
2	23484301	23484362	61	Del
2	23587786	23588086	300	Del
2	23753112	23753275	163	Del
2	23770700	23771976	1276	Del
2	23831847	23832134	287	Del
2	24013441	24013506	65	Del
2	24069920	24070017	97	Del
2	24113181	24114412	1231	Del
2	24180723	24181032	309	Del
2	24368164	24368234	70	Del
2	24417910	24418250	340	Del
2	24782041	24782109	68	Del
2	24910414	24910696	282	Del
2	24995027	24995301	274	Del
2	25088426	25088704	278	Del
2	25164340	25166456	2116	Del
2	25213881	25214104	223	Del
2	25290609	25290803	194	Del
2	25327110	25327178	68	Del
2	25369934	25369993	59	Del
2	25406811	25406875	64	Del
2	25431723	25432913	1190	Del
2	25539151	25539849	698	Del
2	25539164	25539872	708	Del
2	25546013	25546292	279	Del
2	25558675	25558731	56	Del
2	25750924	25751663	739	Del
2	25952771	25953083	312	Del
2	26074969	26075031	62	Del
2	26153812	26154131	319	Del
2	26209505	26209809	304	Del
2	26227072	26227379	307	Del
2	26385755	26385976	221	Del
2	26447771	26448576	805	Del
2	26463118	26463182	64	Del
2	26471297	26471347	50	Del
2	26510278	26510595	317	Del
2	26561935	26562134	199	Del
2	26616314	26616367	53	Del
2	26740646	26740705	59	Del
2	26741832	26741906	74	Del
2	26967194	26967544	350	Del
2	27081715	27081768	53	Del
2	27119775	27122726	2951	Del
2	27163220	27163499	279	Del
2	27329281	27329566	285	Del
2	27558308	27558408	100	Del
2	27569927	27569997	70	Del
2	27603734	27604044	310	Del
2	27692361	27692418	57	Del
2	28247794	28247869	75	Del
2	28357364	28358173	809	Del
2	28446179	28446729	550	Del
2	28576434	28576711	277	Del
2	28649421	28651422	2001	Del
2	28696234	28696533	299	Del
2	28754844	28755412	568	Del
2	28798875	28798963	88	Del
2	28967890	28967955	65	Del
2	29702287	29710387	8100	Del
2	29743633	29743930	297	Del
2	29800479	29800532	53	Del
2	29850403	29850657	254	Del
2	30305985	30306865	880	Del
2	30405274	30405396	122	Del
2	30429964	30430272	308	Del
2	30533808	30534098	290	Del
2	30543526	30543616	90	Del
2	30767246	30767326	80	Del
2	30772370	30774064	1694	Del
2	31199847	31201319	1472	Del
2	31296446	31296530	84	Del
2	31610497	31610574	77	Dup
2	31746891	31747013	122	Del
2	31865662	31866170	508	Del
2	32284531	32284784	253	Del
2	32332365	32332486	121	Del
2	32369525	32369598	73	Del
2	32374160	32374348	188	Del
2	32445810	32446746	936	Del
2	32617464	32617526	62	Del
2	32774416	32774756	340	Del
2	33071030	33071328	298	Del
2	33100112	33100189	77	Del
2	33198995	33199062	67	Del
2	33419865	33421394	1529	Del
2	33497691	33498418	727	Del
2	33866565	33866996	431	Del
2	33878408	33878472	64	Dup
2	33944727	33947652	2925	Del
2	33968496	33968951	455	Del
2	33970913	33971344	431	Del
2	34245618	34245684	66	Del
2	34284723	34284792	69	Del
2	34460752	34460802	50	Del
2	34550249	34550408	159	Del
2	34719052	34719460	408	Del
2	34737626	34737693	67	Del
2	35180342	35182301	1959	Del
2	35324046	35332895	8849	Del
2	35415787	35416071	284	Del
2	35551165	35551713	548	Del
2	35569936	35569990	54	Dup
2	35603623	35603930	307	Del
2	36040098	36040171	73	Del
2	36589953	36590034	81	Del
2	36812404	36812633	229	Del
2	37107600	37107755	155	Del
2	37213526	37213583	57	Del
2	37313423	37313673	250	Del
2	37344347	37344620	273	Del
2	37363523	37363717	194	Del
2	37458150	37458208	58	Del
2	37460565	37463854	3289	Del
2	37478597	37478651	54	Del
2	37541763	37542763	1000	Del
2	37595958	37597883	1925	Del
2	37720508	37720707	199	Del
2	37833517	37833705	188	Del
2	37854299	37854568	269	Del
2	37923299	37923379	80	Del
2	38070997	38071305	308	Del
2	38146012	38146077	65	Del
2	38291655	38291715	60	Del
2	38309418	38310055	637	Del
2	38317727	38319459	1732	Del
2	38321019	38321304	285	Del
2	38877887	38877940	53	Del
2	38958239	38958513	274	Del
2	38980182	38980284	102	Del
2	39025846	39026705	859	Del
2	39091685	39091744	59	Del
2	39568608	39568660	52	Del
2	39571422	39571476	54	Del
2	39960536	39960836	300	Del
2	39981309	39981644	335	Del
2	40042931	40042985	54	Del
2	40079696	40080122	426	Del
2	40120403	40120723	320	Del
2	40197849	40198143	294	Del
2	40332317	40333213	896	Del
2	40343497	40344180	683	Del
2	40344224	40345124	900	Del
2	40664473	40664782	309	Del
2	40784622	40784694	72	Del
2	40822181	40822408	227	Del
2	40931184	40931239	55	Del
2	40943657	40943956	299	Del
2	41290441	41291163	722	Del
2	41353169	41353279	110	Del
2	41455614	41455904	290	Del
2	41519595	41519880	285	Del
2	41688082	41688325	243	Del
2	42040133	42040405	272	Del
2	42129095	42129425	330	Del
2	42199223	42199502	279	Del
2	42324505	42324681	176	Del
2	43061176	43061473	297	Del
2	43075558	43075842	284	Del
2	43205164	43205223	59	Dup
2	43578445	43578721	276	Del
2	43708456	43708794	338	Del
2	43794610	43794889	279	Del
2	43798661	43798954	293	Del
2	43983317	43983630	313	Del
2	44386462	44386774	312	Del
2	44579288	44579381	93	Del
2	44742062	44742621	559	Del
2	44742723	44743109	386	Del
2	44771382	44771520	138	Del
2	45125530	45125582	52	Del
2	45315298	45315589	291	Del
2	45335530	45335668	138	Del
2	45337294	45341181	3887	Del
2	45340300	45340589	289	Del
2	45375945	45375995	50	Del
2	45471984	45474890	2906	Del
2	45733237	45733366	129	Del
2	45908191	45908251	60	Del
2	46148806	46150112	1306	Del
2	46387626	46387751	125	Del
2	46453614	46453723	109	Del
2	46848345	46848439	94	Del
2	47195089	47195147	58	Del
2	47245636	47245695	59	Del
2	47349490	47350372	882	Del
2	47460443	47460897	454	Del
2	47905816	47905964	148	Del
2	48107466	48107744	278	Del
2	48364273	48364537	264	Del
2	48451126	48451184	58	Del
2	48797023	48797082	59	Del
2	48800935	48801207	272	Del
2	48966329	48966562	233	Del
2	49187815	49187902	87	Del
2	49984511	49984577	66	Del
2	50026169	50026220	51	Del
2	50052068	50055129	3061	Del
2	50114023	50115187	1164	Del
2	50399173	50400004	831	Del
2	50645418	50646063	645	Del
2	51142392	51142481	89	Dup
2	51297765	51297834	69	Del
2	51329117	51329422	305	Del
2	51705082	51706912	1830	Del
2	51753935	51754385	450	Del
2	51858411	51858766	355	Del
2	51891760	51891834	74	Del
2	51908401	51908820	419	Del
2	52053857	52053918	61	Del
2	52143248	52143544	296	Del
2	52161446	52161539	93	Del
2	52256151	52256997	846	Del
2	52314233	52314535	302	Del
2	52366925	52368588	1663	Del
2	52406226	52407813	1587	Del
2	52748276	52748345	69	Del
2	52769280	52769336	56	Dup
2	52961866	52961934	68	Del
2	53205701	53205989	288	Del
2	53559921	53561636	1715	Del
2	53657294	53657348	54	Del
2	53657502	53657583	81	Del
2	53704359	53705241	882	Del
2	53786323	53786942	619	Del
2	54047970	54048115	145	Del
2	54053166	54053443	277	Del
2	54504868	54505062	194	Del
2	54630727	54636280	5553	Del
2	55250335	55250455	120	Del
2	55290421	55294367	3946	Del
[truncated: 14,409 more rows]
