# Supplementary material for: Copy number variants selected during pig domestication inferred from whole genome resequencing
Source: Front Vet Sci. 2024 Mar 5;11:1364267. doi: 10.3389/fvets.2024.1364267 (PMC10950068; doi:10.3389/fvets.2024.1364267)
Supplement: Supplementary file 4 [file Table_4.XLSX]

## Sheet: Sheet1
Group	AWB			WBP
	Del	Dup		Del	Dup
0-0.1	7407	384		9944	510
0.1-0.2	2309	161		1396	80
0.2-0.3	984	64		728	53
0.3-0.4	552	36		486	22
0.4-0.5	351	17		362	7
0.5-0.6	354	13		421	16
0.6-0.7	332	8		393	4
0.7-0.8	378	6		441	1
0.8-0.9	520	5		580	1
0.9-1	2525	2		961	2
