# Supplementary material for: Copy number variants selected during pig domestication inferred from whole genome resequencing
Source: Front Vet Sci. 2024 Mar 5;11:1364267. doi: 10.3389/fvets.2024.1364267 (PMC10950068; doi:10.3389/fvets.2024.1364267)
Supplement: Supplementary file 5 [file Table_5.XLSX]

## Sheet: Sheet1
CHR	POS	ID	Fst	type
1	18766284	1_18766284-273	0.931034	DEL
1	20849618	1_20849618-290	0.925926	DEL
1	21558809	1_21558809-54	0.903226	DEL
1	21200336	1_21200336-71	0.898033	DEL
1	21199605	1_21199605-307	0.89385	DEL
1	130139843	1_130139843-441	0.870968	DEL
1	166447026	1_166447026-307	0.86496	DEL
1	265765082	1_265765082-311	0.860218	DEL
1	16651817	1_16651817-304	0.857989	DEL
1	17700189	1_17700189-295	0.83871	DEL
1	170197565	1_170197565-1497	0.827586	DEL
1	16848063	1_16848063-51	0.818182	DEL
1	265550900	1_265550900-302	0.81401	DEL
1	16822953	1_16822953-75	0.806452	DEL
1	265697241	1_265697241-278	0.790279	DEL
1	103135132	1_103135132-134	0.785132	DEL
1	15180457	1_15180457-129	0.784704	DEL
1	18353443	1_18353443-291	0.781767	DEL
1	125922531	1_125922531-340	0.78046	DEL
1	264711099	1_264711099-301	0.777778	DEL
1	185864166	1_185864166-340	0.775112	DEL
2	62313914	2_62313914-285	0.83871	DEL
2	65249404	2_65249404-278	0.827586	DEL
3	79447623	3_79447623-297	0.826779	DEL
4	9824174	4_9824174-284	0.935484	DEL
4	7986418	4_7986418-298	0.935484	DEL
4	10058653	4_10058653-2494	0.933472	DEL
4	75996877	4_75996877-321	0.903226	DEL
4	6727691	4_6727691-286	0.870968	DEL
4	35127307	4_35127307-554	0.857989	DEL
4	21887966	4_21887966-303	0.855225	DEL
4	9755586	4_9755586-335	0.851852	DEL
4	75781158	4_75781158-282	0.848485	DEL
4	6824136	4_6824136-296	0.83871	DEL
4	6312852	4_6312852-138	0.83871	DEL
4	169157	4_169157-318	0.814815	DEL
4	75874787	4_75874787-283	0.806452	DEL
4	64575693	4_64575693-52	0.793103	DEL
4	76237818	4_76237818-320	0.787879	DEL
4	10984456	4_10984456-218	0.781767	DEL
5	103277013	5_103277013-317	0.904569	DEL
5	46179279	5_46179279-309	0.889072	DEL
5	37574662	5_37574662-101	0.869565	DEL
5	31714509	5_31714509-6658	0.83871	DEL
5	39374264	5_39374264-288	0.827586	DEL
5	89020247	5_89020247-273	0.806452	DEL
5	33368698	5_33368698-185	0.793103	DEL
5	97893494	5_97893494-307	0.774194	DEL
6	155033549	6_155033549-289	0.965517	DEL
6	163398956	6_163398956-269	0.942857	DEL
6	160771250	6_160771250-78	0.935484	DEL
6	155107234	6_155107234-146	0.909091	DEL
6	161244805	6_161244805-292	0.903226	DEL
6	160990135	6_160990135-270	0.896552	DEL
6	155477463	6_155477463-281	0.896552	DEL
6	13495609	6_13495609-303	0.885714	DEL
6	73112266	6_73112266-278	0.878788	DEL
6	163855748	6_163855748-309	0.86233	DEL
6	74921164	6_74921164-314	0.862069	DEL
6	165323322	6_165323322-52	0.855225	DEL
6	153962089	6_153962089-307	0.83871	DEL
6	167877293	6_167877293-52	0.793103	DEL
6	154343716	6_154343716-281	0.78558	DEL
7	94980672	7_94980672-276	0.939394	DEL
7	107517322	7_107517322-302	0.896552	DEL
7	72852338	7_72852338-312	0.891977	DEL
7	101382964	7_101382964-57	0.891892	DEL
7	106036657	7_106036657-1003	0.88	DEL
7	53818208	7_53818208-280	0.862069	DEL
7	106050615	7_106050615-65	0.833147	DEL
7	97767697	7_97767697-298	0.827957	DEL
7	54617901	7_54617901-2247	0.827586	DEL
7	118108269	7_118108269-701	0.818182	DEL
7	114243774	7_114243774-298	0.818182	DEL
7	98313483	7_98313483-281	0.815513	DEL
7	107457353	7_107457353-84	0.814815	DEL
7	114200471	7_114200471-279	0.81401	DEL
7	54006473	7_54006473-54	0.810458	DEL
7	95371204	7_95371204-327	0.793103	DEL
7	106203330	7_106203330-297	0.785132	DEL
7	32039034	7_32039034-875	0.774194	DEL
8	134162257	8_134162257-278	0.776132	DEL
9	113812083	9_113812083-327	1	DEL
9	113524695	9_113524695-297	0.967742	DEL
9	74026312	9_74026312-306	0.965517	DEL
9	113414111	9_113414111-315	0.965517	DEL
9	106173979	9_106173979-80	0.935484	DEL
9	113700352	9_113700352-1739	0.931111	DEL
9	77006612	9_77006612-60	0.931034	DEL
9	116111154	9_116111154-306	0.903226	DEL
9	43319869	9_43319869-293	0.896552	DEL
9	44603875	9_44603875-309	0.885714	DEL
9	58810302	9_58810302-295	0.88	DEL
9	116034132	9_116034132-260	0.878788	DEL
9	56869264	9_56869264-293	0.870968	DEL
9	51955467	9_51955467-320	0.870968	DEL
9	116137277	9_116137277-85	0.862069	DEL
9	67821253	9_67821253-74	0.857143	DUP
9	55519640	9_55519640-4688	0.848485	DEL
9	69336369	9_69336369-70	0.814815	DEL
9	101767673	9_101767673-323	0.806452	DEL
9	55023904	9_55023904-293	0.790279	DEL
9	49951319	9_49951319-292	0.787879	DEL
9	122892325	9_122892325-315	0.777778	DEL
9	93491931	9_93491931-304	0.774237	DEL
10	20067475	10_20067475-336	1	DEL
10	18883772	10_18883772-4975	1	DEL
10	20123662	10_20123662-304	0.969697	DEL
10	19694237	10_19694237-272	0.969697	DEL
10	19050763	10_19050763-318	0.96	DEL
10	17341519	10_17341519-294	0.939394	DEL
10	17378987	10_17378987-294	0.935039	DEL
10	26776671	10_26776671-784	0.857989	DEL
10	62048268	10_62048268-296	0.851852	DEL
10	18704390	10_18704390-292	0.851852	DEL
10	57068451	10_57068451-280	0.83871	DEL
10	29087775	10_29087775-56	0.827586	DEL
10	57788033	10_57788033-284	0.787879	DEL
10	20265199	10_20265199-304	0.78558	DEL
10	40017993	10_40017993-175	0.781767	DEL
11	18393807	11_18393807-321	0.896552	DEL
11	15708527	11_15708527-317	0.896552	DEL
11	16566402	11_16566402-274	0.810458	DEL
11	2205474	11_2205474-673	0.806452	DEL
11	77127434	11_77127434-288	0.793103	DEL
11	68522539	11_68522539-263	0.78558	DEL
12	14161900	12_14161900-299	0.793103	DEL
13	188647234	13_188647234-295	0.933194	DEL
13	199991138	13_199991138-296	0.893275	DEL
13	167425055	13_167425055-298	0.871148	DEL
13	206707616	13_206707616-153	0.862069	DEL
13	9500172	13_9500172-278	0.860218	DEL
13	187327010	13_187327010-54	0.819626	DEL
13	204880049	13_204880049-217	0.806452	DEL
13	127891501	13_127891501-78	0.777778	DEL
13	6299136	13_6299136-482	0.774194	DEL
14	115158305	14_115158305-294	0.90088	DEL
14	128136562	14_128136562-307	0.849757	DEL
14	57777940	14_57777940-286	0.84	DEL
14	112261147	14_112261147-294	0.827586	DEL
14	135733406	14_135733406-282	0.824788	DEL
14	105644372	14_105644372-52	0.8	DEL
14	110558467	14_110558467-69	0.787879	DEL
15	109364511	15_109364511-297	0.814815	DEL
15	134683684	15_134683684-117	0.774194	DEL
16	6711576	16_6711576-68	0.814815	DEL
17	46568220	17_46568220-52	0.878788	DEL
17	5336763	17_5336763-53	0.796928	DUP
17	46868104	17_46868104-114	0.795556	DEL
17	46568220	17_46568220-51	0.793103	DEL
17	25823055	17_25823055-176	0.774194	DEL
18	28803702	18_28803702-116	0.903226	DEL
18	33071999	18_33071999-298	0.896701	DEL
18	40647964	18_40647964-313	0.896552	DEL
18	39175521	18_39175521-63	0.878788	DEL
18	995373	18_995373-61	0.862069	DEL
18	24594371	18_24594371-279	0.851852	DEL
18	707646	18_707646-325	0.848485	DEL
18	1485020	18_1485020-284	0.848485	DEL
18	488390	18_488390-300	0.83871	DEL
18	3887791	18_3887791-300	0.827586	DEL
18	41175205	18_41175205-297	0.815513	DEL
18	655727	18_655727-58	0.806452	DEL
18	3897434	18_3897434-912	0.774194	DEL
