# Supplementary material for: Copy number variants selected during pig domestication inferred from whole genome resequencing
Source: Front Vet Sci. 2024 Mar 5;11:1364267. doi: 10.3389/fvets.2024.1364267 (PMC10950068; doi:10.3389/fvets.2024.1364267)
Supplement: Supplementary file 6 [file Table_6.XLSX]

## Sheet: Sheet1
Symbol	Description
LTBP2	latent transforming growth factor beta binding protein 2(LTBP2)
RNF214	ring finger protein 214(RNF214)
NCAPG2	non-SMC condensin II complex subunit G2(NCAPG2)
APLP2	amyloid beta precursor like protein 2(APLP2)
SCAI	suppressor of cancer cell invasion(SCAI)
KCNH8	potassium voltage-gated channel subfamily H member 8(KCNH8)
NCALD	neurocalcin delta(NCALD)
ZNF7	zinc finger protein 7(ZNF7)
NOVA1	NOVA alternative splicing regulator 1(NOVA1)
CNNM1	cyclin and CBS domain divalent metal cation transport mediator 1(CNNM1)
BPTF	bromodomain PHD finger transcription factor(BPTF)
FYB2	FYN binding protein 2(FYB2)
LGMN	legumain(LGMN)
COL4A2	collagen type IV alpha 2 chain(COL4A2)
DNAJB6	DnaJ heat shock protein family (Hsp40) member B6(DNAJB6)
MAGI2	membrane associated guanylate kinase, WW and PDZ domain containing 2(MAGI2)
TMEM68	transmembrane protein 68(TMEM68)
CADPS2	calcium dependent secretion activator 2(CADPS2)
MTHFD1L	methylenetetrahydrofolate dehydrogenase (NADP+ dependent) 1 like(MTHFD1L)
KLHL20	kelch like family member 20(KLHL20)
VIPR2	vasoactive intestinal peptide receptor 2(VIPR2)
PPFIBP1	PPFIA binding protein 1(PPFIBP1)
CFAP43	cilia and flagella associated protein 43(CFAP43)
GOLGA5	golgin A5(GOLGA5)
CATSPERE	catsper channel auxiliary subunit epsilon(CATSPERE)
CC2D1A	coiled-coil and C2 domain containing 1A(CC2D1A)
WAC	WW domain containing adaptor with coiled-coil(WAC)
PTPRN2	protein tyrosine phosphatase receptor type N2(PTPRN2)
STXBP5	syntaxin binding protein 5(STXBP5)
CNST	consortin, connexin sorting protein(CNST)
EXD1	exonuclease 3'-5' domain containing 1(EXD1)
C4BPA	complement component 4 binding protein, alpha(C4BPA)
UST	uronyl 2-sulfotransferase(UST)
PDE1C	phosphodiesterase 1C(PDE1C)
C8A	complement C8 alpha chain(C8A)
GOLGA1	golgin A1(GOLGA1)
NAMPT	nicotinamide phosphoribosyltransferase(NAMPT)
SIPA1L1	signal induced proliferation associated 1 like 1(SIPA1L1)
NEK9	NIMA related kinase 9(NEK9)
COG4	component of oligomeric golgi complex 4(COG4)
CAB39L	calcium binding protein 39 like(CAB39L)
SPATA6	spermatogenesis associated 6(SPATA6)
TMEM260	transmembrane protein 260(TMEM260)
EPS15	epidermal growth factor receptor pathway substrate 15(EPS15)
DARS2	aspartyl-tRNA synthetase 2, mitochondrial(DARS2)
KHDRBS3	KH RNA binding domain containing, signal transduction associated 3(KHDRBS3)
PLXNC1	plexin C1(PLXNC1)
PHACTR2	phosphatase and actin regulator 2(PHACTR2)
FAF1	Fas associated factor 1(FAF1)
C4BPA	complement component 4 binding protein alpha(C4BPA)
CUL2	cullin 2(CUL2)
SMYD3	SET and MYND domain containing 3(SMYD3)
PLCE1	phospholipase C epsilon 1(PLCE1)
MTUS1	microtubule associated scaffold protein 1(MTUS1)
DAB1	DAB adaptor protein 1(DAB1)
CFTR	CF transmembrane conductance regulator(CFTR)
FCSK	fucose kinase(FCSK)
INO80D	INO80 complex subunit D(INO80D)
DPP6	dipeptidyl peptidase like 6(DPP6)
BRD4	bromodomain containing 4(BRD4)
PCSK2	proprotein convertase subtilisin/kexin type 2(PCSK2)
NAV3	neuron navigator 3(NAV3)
TMPRSS2	transmembrane serine protease 2(TMPRSS2)
DESI2	desumoylating isopeptidase 2(DESI2)
UTRN	utrophin(UTRN)
XKR4	XK related 4(XKR4)
NRXN3	neurexin 3(NRXN3)
CLYBL	citramalyl-CoA lyase(CLYBL)
CAPN8	calpain 8(CAPN8)
CRB1	crumbs cell polarity complex component 1(CRB1)
DENND1A	DENN domain containing 1A(DENND1A)
ADCY8	adenylate cyclase 8(ADCY8)
VPS36	vacuolar protein sorting 36 homolog(VPS36)
ZBTB41	zinc finger and BTB domain containing 41(ZBTB41)
TOX2	TOX high mobility group box family member 2(TOX2)
ZNF804B	zinc finger protein 804B(ZNF804B)
BNIP5	BCL2 interacting protein 5(BNIP5)
C1orf185	Chromosome 1 open reading frame 185(C1orf185)
CSTB	cystatin B(CSTB)
PARD3	par-3 family cell polarity regulator(PARD3)
NTM	neurotrimin(NTM)
NR6A1	nuclear receptor subfamily 6 group A member 1(NR6A1)
FBLIM1	filamin binding LIM protein 1(FBLIM1)
MED8	mediator complex subunit 8(MED8)
