# Supplementary material for: Copy number variants selected during pig domestication inferred from whole genome resequencing
Source: Front Vet Sci. 2024 Mar 5;11:1364267. doi: 10.3389/fvets.2024.1364267 (PMC10950068; doi:10.3389/fvets.2024.1364267)
Supplement: Supplementary file 7 [file Table_7.XLSX]

## Sheet: out.Level2
GO ID (level1)	GO Term (level1)	GO ID (level2)	GO Term (level2)	Genes_of_out
GO:0008150	Biological Process	GO:0065007	biological regulation	ENSSSCG00000000907,ENSSSCG00000002332,ENSSSCG00000002452,ENSSSCG00000003465,ENSSSCG00000003835,ENSSSCG00000003877,ENSSSCG00000003943,ENSSSCG00000004113,ENSSSCG00000004123,ENSSSCG00000004132,ENSSSCG00000004752,ENSSSCG00000005585,ENSSSCG00000005589,ENSSSCG00000005598,ENSSSCG00000005890,ENSSSCG00000005941,ENSSSCG00000006059,ENSSSCG00000007083,ENSSSCG00000009397,ENSSSCG00000009519,ENSSSCG00000009545,…
GO:0008150	Biological Process	GO:0051179	localization	ENSSSCG00000002452,ENSSSCG00000002455,ENSSSCG00000003872,ENSSSCG00000003877,ENSSSCG00000004113,ENSSSCG00000005585,ENSSSCG00000005598,ENSSSCG00000005941,ENSSSCG00000010536,ENSSSCG00000010609,ENSSSCG00000010882,ENSSSCG00000011103,ENSSSCG00000011204,ENSSSCG00000015497,ENSSSCG00000016423,ENSSSCG00000016611,ENSSSCG00000016626,ENSSSCG00000021897,ENSSSCG00000022034,ENSSSCG00000024336,ENSSSCG00000026661,…
GO:0008150	Biological Process	GO:0048518	positive regulation of biological process	ENSSSCG00000002452,ENSSSCG00000003835,ENSSSCG00000003877,ENSSSCG00000004113,ENSSSCG00000004123,ENSSSCG00000005589,ENSSSCG00000009397,ENSSSCG00000009519,ENSSSCG00000010483,ENSSSCG00000010882,ENSSSCG00000011013,ENSSSCG00000015435,ENSSSCG00000015662,ENSSSCG00000016125,ENSSSCG00000016611,ENSSSCG00000016626,ENSSSCG00000022034,ENSSSCG00000022202,ENSSSCG00000022227,ENSSSCG00000024336,ENSSSCG00000028169,…
GO:0008150	Biological Process	GO:0051704	multi-organism process	ENSSSCG00000003872,ENSSSCG00000003881,ENSSSCG00000005589,ENSSSCG00000010609,ENSSSCG00000016626
GO:0008150	Biological Process	GO:0050789	regulation of biological process	ENSSSCG00000000907,ENSSSCG00000002332,ENSSSCG00000002452,ENSSSCG00000003465,ENSSSCG00000003835,ENSSSCG00000003877,ENSSSCG00000003943,ENSSSCG00000004113,ENSSSCG00000004123,ENSSSCG00000004752,ENSSSCG00000005589,ENSSSCG00000005598,ENSSSCG00000005890,ENSSSCG00000005941,ENSSSCG00000006059,ENSSSCG00000009397,ENSSSCG00000009519,ENSSSCG00000009545,ENSSSCG00000010483,ENSSSCG00000010609,ENSSSCG00000010747,…
GO:0008150	Biological Process	GO:0009987	cellular process	ENSSSCG00000000549,ENSSSCG00000000907,ENSSSCG00000002332,ENSSSCG00000002368,ENSSSCG00000002381,ENSSSCG00000002452,ENSSSCG00000002455,ENSSSCG00000003465,ENSSSCG00000003835,ENSSSCG00000003872,ENSSSCG00000003877,ENSSSCG00000003881,ENSSSCG00000003943,ENSSSCG00000004092,ENSSSCG00000004113,ENSSSCG00000004123,ENSSSCG00000004132,ENSSSCG00000004752,ENSSSCG00000005585,ENSSSCG00000005589,ENSSSCG00000005598,…
GO:0008150	Biological Process	GO:0007610	behavior	ENSSSCG00000002452,ENSSSCG00000027357,ENSSSCG00000031717
GO:0008150	Biological Process	GO:0022610	biological adhesion	ENSSSCG00000003465,ENSSSCG00000003877,ENSSSCG00000004123,ENSSSCG00000011103,ENSSSCG00000021897,ENSSSCG00000038041
GO:0008150	Biological Process	GO:0016032	viral process	ENSSSCG00000003872,ENSSSCG00000024336
GO:0008150	Biological Process	GO:0008152	metabolic process	ENSSSCG00000000907,ENSSSCG00000002381,ENSSSCG00000002452,ENSSSCG00000003877,ENSSSCG00000003943,ENSSSCG00000004092,ENSSSCG00000004752,ENSSSCG00000005589,ENSSSCG00000005598,ENSSSCG00000005890,ENSSSCG00000005941,ENSSSCG00000007083,ENSSSCG00000009397,ENSSSCG00000009519,ENSSSCG00000009545,ENSSSCG00000010483,ENSSSCG00000010876,ENSSSCG00000011013,ENSSSCG00000011104,ENSSSCG00000013761,ENSSSCG00000015077,…
GO:0008150	Biological Process	GO:0110148	biomineralization	ENSSSCG00000016626
GO:0008150	Biological Process	GO:0022414	reproductive process	ENSSSCG00000003881,ENSSSCG00000005589,ENSSSCG00000010609,ENSSSCG00000016626,ENSSSCG00000033528
GO:0008150	Biological Process	GO:0000003	reproduction	ENSSSCG00000003881,ENSSSCG00000005589,ENSSSCG00000010609,ENSSSCG00000016626,ENSSSCG00000033528
GO:0008150	Biological Process	GO:0048519	negative regulation of biological process	ENSSSCG00000002452,ENSSSCG00000004752,ENSSSCG00000005589,ENSSSCG00000005598,ENSSSCG00000009545,ENSSSCG00000011013,ENSSSCG00000013761,ENSSSCG00000015244,ENSSSCG00000015497,ENSSSCG00000015662,ENSSSCG00000022034,ENSSSCG00000027357,ENSSSCG00000028169,ENSSSCG00000029249,ENSSSCG00000031717,ENSSSCG00000031780,ENSSSCG00000033272,ENSSSCG00000033528
GO:0008150	Biological Process	GO:0032502	developmental process	ENSSSCG00000002332,ENSSSCG00000002452,ENSSSCG00000003881,ENSSSCG00000004092,ENSSSCG00000005941,ENSSSCG00000007083,ENSSSCG00000009545,ENSSSCG00000010483,ENSSSCG00000010609,ENSSSCG00000015244,ENSSSCG00000016125,ENSSSCG00000016626,ENSSSCG00000021897,ENSSSCG00000022034,ENSSSCG00000028169,ENSSSCG00000028942,ENSSSCG00000028974,ENSSSCG00000029249,ENSSSCG00000031813,ENSSSCG00000033528
GO:0008150	Biological Process	GO:0048511	rhythmic process	ENSSSCG00000015435
GO:0008150	Biological Process	GO:0040007	growth	ENSSSCG00000002452,ENSSSCG00000028169
GO:0008150	Biological Process	GO:0023052	signaling	ENSSSCG00000000907,ENSSSCG00000002332,ENSSSCG00000002452,ENSSSCG00000003877,ENSSSCG00000004113,ENSSSCG00000004123,ENSSSCG00000005598,ENSSSCG00000006059,ENSSSCG00000009397,ENSSSCG00000009545,ENSSSCG00000010483,ENSSSCG00000011013,ENSSSCG00000015435,ENSSSCG00000016403,ENSSSCG00000016611,ENSSSCG00000016626,ENSSSCG00000016668,ENSSSCG00000022227,ENSSSCG00000026661,ENSSSCG00000028169,ENSSSCG00000028942,…
GO:0008150	Biological Process	GO:0044419	biological process involved in interspecies interaction between organisms	ENSSSCG00000003835,ENSSSCG00000003872,ENSSSCG00000024336
GO:0008150	Biological Process	GO:0040011	locomotion	ENSSSCG00000002452,ENSSSCG00000005598,ENSSSCG00000010609,ENSSSCG00000029249
GO:0008150	Biological Process	GO:0032501	multicellular organismal process	ENSSSCG00000002332,ENSSSCG00000002452,ENSSSCG00000003881,ENSSSCG00000004092,ENSSSCG00000005589,ENSSSCG00000006059,ENSSSCG00000007083,ENSSSCG00000009545,ENSSSCG00000010483,ENSSSCG00000010609,ENSSSCG00000015244,ENSSSCG00000015435,ENSSSCG00000016125,ENSSSCG00000016626,ENSSSCG00000021897,ENSSSCG00000027357,ENSSSCG00000028169,ENSSSCG00000028942,ENSSSCG00000028974,ENSSSCG00000029249,ENSSSCG00000031717,…
GO:0008150	Biological Process	GO:0002376	immune system process	ENSSSCG00000002452,ENSSSCG00000003835,ENSSSCG00000015662,ENSSSCG00000028169,ENSSSCG00000038041
GO:0008150	Biological Process	GO:0050896	response to stimulus	ENSSSCG00000000907,ENSSSCG00000002332,ENSSSCG00000002452,ENSSSCG00000003835,ENSSSCG00000003877,ENSSSCG00000005598,ENSSSCG00000006059,ENSSSCG00000009397,ENSSSCG00000009545,ENSSSCG00000010483,ENSSSCG00000011013,ENSSSCG00000015435,ENSSSCG00000015662,ENSSSCG00000016125,ENSSSCG00000016403,ENSSSCG00000016626,ENSSSCG00000016668,ENSSSCG00000021897,ENSSSCG00000022034,ENSSSCG00000022227,ENSSSCG00000026661,…
GO:0003674	Molecular Function	GO:0098772	molecular function regulator	ENSSSCG00000002332,ENSSSCG00000004113,ENSSSCG00000004132,ENSSSCG00000005585,ENSSSCG00000009397,ENSSSCG00000010483,ENSSSCG00000015244,ENSSSCG00000015435,ENSSSCG00000016423,ENSSSCG00000016626,ENSSSCG00000027357,ENSSSCG00000028169,ENSSSCG00000028942,ENSSSCG00000033272
GO:0003674	Molecular Function	GO:0005488	binding	ENSSSCG00000000549,ENSSSCG00000000907,ENSSSCG00000002332,ENSSSCG00000002368,ENSSSCG00000002381,ENSSSCG00000002455,ENSSSCG00000003465,ENSSSCG00000003835,ENSSSCG00000003872,ENSSSCG00000003877,ENSSSCG00000003881,ENSSSCG00000003943,ENSSSCG00000004092,ENSSSCG00000004113,ENSSSCG00000004123,ENSSSCG00000004132,ENSSSCG00000004752,ENSSSCG00000005585,ENSSSCG00000005589,ENSSSCG00000005890,ENSSSCG00000005941,…
GO:0003674	Molecular Function	GO:0003824	catalytic activity	ENSSSCG00000000907,ENSSSCG00000002381,ENSSSCG00000002452,ENSSSCG00000004092,ENSSSCG00000004752,ENSSSCG00000006252,ENSSSCG00000007083,ENSSSCG00000009519,ENSSSCG00000010483,ENSSSCG00000010876,ENSSSCG00000015077,ENSSSCG00000015435,ENSSSCG00000015492,ENSSSCG00000015497,ENSSSCG00000016423,ENSSSCG00000016626,ENSSSCG00000016668,ENSSSCG00000022034,ENSSSCG00000022227,ENSSSCG00000024336,ENSSSCG00000025425,…
GO:0003674	Molecular Function	GO:0044183	protein folding chaperone	ENSSSCG00000033272
GO:0003674	Molecular Function	GO:0038024	cargo receptor activity	ENSSSCG00000024336
GO:0003674	Molecular Function	GO:0060090	molecular adaptor activity	ENSSSCG00000011104,ENSSSCG00000031780
GO:0003674	Molecular Function	GO:0140657	ATP-dependent activity	ENSSSCG00000016626,ENSSSCG00000029249,ENSSSCG00000033528
GO:0003674	Molecular Function	GO:0140110	transcription regulator activity	ENSSSCG00000003943,ENSSSCG00000005589,ENSSSCG00000005598,ENSSSCG00000005890,ENSSSCG00000013761,ENSSSCG00000022202,ENSSSCG00000022227
GO:0003674	Molecular Function	GO:0005215	transporter activity	ENSSSCG00000010536,ENSSSCG00000011204,ENSSSCG00000016626
GO:0003674	Molecular Function	GO:0005198	structural molecule activity	ENSSSCG00000009545
GO:0003674	Molecular Function	GO:0060089	molecular transducer activity	ENSSSCG00000000907,ENSSSCG00000016403
GO:0005575	Cellular Component	GO:0032991	protein-containing complex	ENSSSCG00000003835,ENSSSCG00000003872,ENSSSCG00000003877,ENSSSCG00000003943,ENSSSCG00000004113,ENSSSCG00000004123,ENSSSCG00000004752,ENSSSCG00000005589,ENSSSCG00000005941,ENSSSCG00000009545,ENSSSCG00000010882,ENSSSCG00000011103,ENSSSCG00000011104,ENSSSCG00000015497,ENSSSCG00000016125,ENSSSCG00000016423,ENSSSCG00000016626,ENSSSCG00000021897,ENSSSCG00000026661,ENSSSCG00000027973,ENSSSCG00000028169,…
GO:0005575	Cellular Component	GO:0110165	cellular anatomical entity	ENSSSCG00000000549,ENSSSCG00000000907,ENSSSCG00000002332,ENSSSCG00000002368,ENSSSCG00000002381,ENSSSCG00000002452,ENSSSCG00000002455,ENSSSCG00000003465,ENSSSCG00000003833,ENSSSCG00000003835,ENSSSCG00000003872,ENSSSCG00000003877,ENSSSCG00000003881,ENSSSCG00000003943,ENSSSCG00000004092,ENSSSCG00000004113,ENSSSCG00000004123,ENSSSCG00000005062,ENSSSCG00000005585,ENSSSCG00000005589,ENSSSCG00000005597,…
