# Supplementary material for: Copy number variants selected during pig domestication inferred from whole genome resequencing
Source: Front Vet Sci. 2024 Mar 5;11:1364267. doi: 10.3389/fvets.2024.1364267 (PMC10950068; doi:10.3389/fvets.2024.1364267)
Supplement: Supplementary file 8 [file Table_8.XLSX]

## Sheet: out.path
Pathway	Pathway ID	Pvalue	Genes
Rap1 signaling pathway	ko04015	0.00199613	ENSSSCG00000031717;ENSSSCG00000011103;ENSSSCG00000002332;ENSSSCG00000031780;ENSSSCG00000010483
cAMP signaling pathway	ko04024	0.00680356	ENSSSCG00000031717;ENSSSCG00000016626;ENSSSCG00000016403;ENSSSCG00000010483
Taste transduction	ko04742	0.0242987	ENSSSCG00000031717;ENSSSCG00000016668
Gastric acid secretion	ko04971	0.0267638	ENSSSCG00000031717;ENSSSCG00000016626
Morphine addiction	ko05032	0.0375709	ENSSSCG00000031717;ENSSSCG00000016668
Bile secretion	ko04976	0.0390227	ENSSSCG00000031717;ENSSSCG00000016626
Complement and coagulation cascades	ko04610	0.0404959	ENSSSCG00000003835;ENSSSCG00000015662
Pancreatic secretion	ko04972	0.0442702	ENSSSCG00000031717;ENSSSCG00000016626
Endocytosis	ko04144	0.0466135	ENSSSCG00000035658;ENSSSCG00000003872;ENSSSCG00000011103
AGE-RAGE signaling pathway in diabetic complications	ko04933	0.0481712	ENSSSCG00000009545;ENSSSCG00000010483
